# Supplementary material for: 6-Amino-2-methyl-8-phenyl-1,2,3,4-tetra­hydro­iso­quinoline-5,7-dicarbo­nitrile
Source: Acta Crystallogr Sect E Struct Rep Online. 2013 May 22;69(Pt 6):o929. doi: 10.1107/S1600536813013342 (PMC3685078; doi:10.1107/S1600536813013342)
Supplement: Supplementary file 1 [file e-69-0o929-sup1.cif]

##############################################################################
#                                                                            #
# This CIF contains the data in a paper accepted for publication in          #
# Acta Crystallographica Section E. It conforms to the requirements of       #
# Notes for Authors for Acta Crystallographica Section E, and has been       #
# peer reviewed under the auspices of the IUCr Commission on Journals.       #
#                                                                            #
# Full details of the Crystallographic Information File format               #
# are given in the paper "The Crystallographic Information File (CIF):       #
# a New Standard Archive File for Crystallography" by S. R. Hall, F. H.      #
# Allen and I. D. Brown [Acta Cryst. (1991), A47, 655-685].                  #
#                                                                            #
# The current version of the core CIF dictionary is obtainable from          #
# ftp://ftp.iucr.org/pub/cif_core.dic.                                       #
#                                                                            #
# Software is freely available for graphical display of the structure(s)     #
# in this CIF. For information consult the CIF software page                 #
# http://www.iucr.org/resources/cif/software.                                #
#                                                                            #
# This file may be used for bona fide research purposes within the           #
# scientific community so long as proper attribution is given to the journal # 
# article from which it was obtained.                                        #
#                                                                            #
##############################################################################
data_I
_audit_creation_method     SHELXL97
_chemical_name_systematic
;
6-Amino-2-methyl-8-phenyl-1,2,3,4-tetrahydroisoquinoline-5,7-dicarbonitrile
;
_chemical_name_common     ?
_chemical_formula_moiety     'C18 H16 N4'
_chemical_formula_sum     'C18 H16 N4'
_chemical_formula_iupac     'C18 H16 N4'
_chemical_formula_weight     288.35
_chemical_melting_point     ?
_space_group_crystal_system     monoclinic
_space_group_name_H-M_alt     'P 21/c'
_space_group_name_Hall     '-P 2ybc'
loop_
    _space_group_symop_id
    _space_group_symop_operation_xyz
    1 'x, y, z'
    2 '-x, y+1/2, -z+1/2'
    3 '-x, -y, -z'
    4 'x, -y-1/2, z-1/2'
_cell_length_a     17.5630(5)
_cell_length_b     6.25208(19)
_cell_length_c     13.7963(4)
_cell_angle_alpha     90.00
_cell_angle_beta     93.209(3)
_cell_angle_gamma     90.00
_cell_volume     1512.53(8)
_cell_formula_units_Z     4
_cell_measurement_reflns_used     2345
_cell_measurement_theta_min     2.9516
_cell_measurement_theta_max     28.9940
_cell_measurement_temperature     143.00(10)
_exptl_crystal_description     block
_exptl_crystal_colour     colourless
_exptl_crystal_size_max     0.38
_exptl_crystal_size_mid     0.35
_exptl_crystal_size_min     0.25
_exptl_crystal_density_diffrn     1.266
_exptl_crystal_density_meas     ?
_exptl_crystal_density_method     'not measured'
_exptl_crystal_F_000     608
_exptl_absorpt_coefficient_mu     0.078
_exptl_absorpt_correction_type     multi-scan
_exptl_absorpt_process_details     '(CrysAlis PRO; Oxford Diffraction, 2009)'
_exptl_absorpt_correction_T_min     0.96024
_exptl_absorpt_correction_T_max     1.00000
_exptl_special_details     ?
_diffrn_ambient_temperature     143.00(10)
_diffrn_radiation_type     'Mo K\a'
_diffrn_radiation_wavelength     0.7107
_diffrn_radiation_monochromator     graphite
_diffrn_measurement_device_type     'Agilent Xcalibur Eos'
_diffrn_measurement_method     '\w scans'
_diffrn_detector_area_resol_mean     16.0874
_diffrn_reflns_number     6799
_diffrn_reflns_av_R_equivalents     0.0335
_diffrn_reflns_theta_min     2.96
_diffrn_reflns_theta_max     26.37
_diffrn_reflns_theta_full     26.37
_diffrn_measured_fraction_theta_max     0.999
_diffrn_measured_fraction_theta_full     0.999
_diffrn_reflns_limit_h_min     -21
_diffrn_reflns_limit_h_max     21
_diffrn_reflns_limit_k_min     -7
_diffrn_reflns_limit_k_max     7
_diffrn_reflns_limit_l_min     -16
_diffrn_reflns_limit_l_max     17
_diffrn_standards_number     ?
_diffrn_standards_interval_count     ?
_diffrn_standards_interval_time     ?
_diffrn_standards_decay_%     ?
_refine_special_details     ?
_reflns_number_total     3089
_reflns_number_gt     2414
_reflns_threshold_expression     I>2\s(I)
_refine_ls_structure_factor_coef     Fsqd
_refine_ls_matrix_type     full
_refine_ls_R_factor_all     0.0612
_refine_ls_R_factor_gt     0.0449
_refine_ls_wR_factor_gt     0.1002
_refine_ls_wR_factor_ref     0.1115
_refine_ls_goodness_of_fit_ref     1.047
_refine_ls_restrained_S_all     1.048
_refine_ls_number_reflns     3089
_refine_ls_number_parameters     206
_refine_ls_number_restraints     4
_refine_ls_number_constraints     0
_refine_ls_hydrogen_treatment     mixed
_refine_ls_weighting_scheme     calc
_refine_ls_weighting_details
         'calc w=1/[\s^2^(Fo^2^)+(0.0403P)^2^+0.3434P] where P=(Fo^2^+2Fc^2^)/3'
_atom_sites_solution_hydrogens     geom
_atom_sites_solution_primary     direct
_atom_sites_solution_secondary     difmap
_refine_ls_shift/su_max     0.000
_refine_ls_shift/su_mean     0.000
_refine_diff_density_max     0.192
_refine_diff_density_min     -0.215
_refine_ls_extinction_method     none
_refine_ls_extinction_coef     ?
loop_
    _atom_type_symbol
    _atom_type_description
    _atom_type_scat_dispersion_real
    _atom_type_scat_dispersion_imag
    _atom_type_scat_source
    'C' 'C' 0.0033 0.0016
                         'International Tables Vol C Tables 4.2.6.8 and 6.1.1.4'
    'H' 'H' 0.0000 0.0000
                         'International Tables Vol C Tables 4.2.6.8 and 6.1.1.4'
    'N' 'N' 0.0061 0.0033
                         'International Tables Vol C Tables 4.2.6.8 and 6.1.1.4'
_computing_data_collection     'CrysAlis PRO (Oxford Diffraction, 2009)'
_computing_cell_refinement     'CrysAlis PRO (Oxford Diffraction, 2009)'
_computing_data_reduction     'CrysAlis PRO (Oxford Diffraction, 2009)'
_computing_structure_solution     'SHELXS97 (Sheldrick, 2008)'
_computing_structure_refinement     'SHELXL97 (Sheldrick, 2008)'
_computing_molecular_graphics
;
OLEX2 (Dolomanov <i>et al.</i>, 2009) and Mercury (Macrae <i>et al.</i>,
2008)
;
_computing_publication_material
;
OLEX2 (Dolomanov <i>et al.</i>, 2009)
;
loop_
    _atom_site_type_symbol
    _atom_site_label
    _atom_site_fract_x
    _atom_site_fract_y
    _atom_site_fract_z
    _atom_site_U_iso_or_equiv
    _atom_site_adp_type
    _atom_site_calc_flag
    _atom_site_refinement_flags
    _atom_site_occupancy
    _atom_site_symmetry_multiplicity
    _atom_site_disorder_assembly
    _atom_site_disorder_group
    N N1 0.29081(7) -0.2394(2) 0.20203(9) 0.0244(3) Uani d . 1 1 . .
    N N2 0.50947(9) 0.2855(3) 0.43619(13) 0.0498(5) Uani d . 1 1 . .
    N N3 0.14961(8) 0.4536(2) 0.57681(10) 0.0308(3) Uani d . 1 1 . .
    N N4 0.34160(8) 0.4642(2) 0.53715(11) 0.0323(4) Uani d D 1 1 . .
    H H4A 0.3908(8) 0.501(3) 0.5410(12) 0.039 Uiso d D 1 1 . .
    H H4B 0.3136(9) 0.524(3) 0.5798(11) 0.039 Uiso d D 1 1 . .
    C C1 0.36603(8) 0.1934(2) 0.41825(11) 0.0234(3) Uani d . 1 1 . .
    C C2 0.31623(9) 0.3112(2) 0.47415(11) 0.0223(3) Uani d D 1 1 . .
    C C3 0.23791(8) 0.2589(2) 0.46164(10) 0.0201(3) Uani d . 1 1 . .
    C C4 0.21118(8) 0.0990(2) 0.39679(10) 0.0199(3) Uani d . 1 1 . .
    C C5 0.26291(8) -0.0177(2) 0.34345(10) 0.0207(3) Uani d . 1 1 . .
    C C6 0.34051(8) 0.0294(2) 0.35473(10) 0.0221(3) Uani d . 1 1 . .
    C C7 0.39820(9) -0.0919(3) 0.29916(12) 0.0288(4) Uani d . 1 1 . .
    H H7A 0.4417 -0.1330 0.3440 0.035 Uiso calc R 1 1 . .
    H H7B 0.4179 0.0024 0.2486 0.035 Uiso calc R 1 1 . .
    C C8 0.36428(9) -0.2911(3) 0.25165(12) 0.0274(4) Uani d . 1 1 . .
    H H8A 0.3994 -0.3483 0.2043 0.033 Uiso calc R 1 1 . .
    H H8B 0.3572 -0.4021 0.3015 0.033 Uiso calc R 1 1 . .
    C C9 0.23529(9) -0.1913(2) 0.27405(11) 0.0238(4) Uani d . 1 1 . .
    H H9A 0.2251 -0.3227 0.3113 0.029 Uiso calc R 1 1 . .
    H H9B 0.1868 -0.1457 0.2403 0.029 Uiso calc R 1 1 . .
    C C10 0.12744(8) 0.0567(2) 0.38652(10) 0.0205(3) Uani d . 1 1 . .
    C C11 0.07739(9) 0.2175(3) 0.35361(11) 0.0251(4) Uani d . 1 1 . .
    H H11 0.0967 0.3541 0.3374 0.030 Uiso calc R 1 1 . .
    C C12 -0.00049(9) 0.1790(3) 0.34448(11) 0.0300(4) Uani d . 1 1 . .
    H H12 -0.0343 0.2889 0.3217 0.036 Uiso calc R 1 1 . .
    C C13 -0.02895(9) -0.0187(3) 0.36837(11) 0.0306(4) Uani d . 1 1 . .
    H H13 -0.0823 -0.0446 0.3623 0.037 Uiso calc R 1 1 . .
    C C14 0.02015(9) -0.1791(3) 0.40108(11) 0.0292(4) Uani d . 1 1 . .
    H H14 0.0005 -0.3152 0.4174 0.035 Uiso calc R 1 1 . .
    C C15 0.09809(9) -0.1418(2) 0.41021(11) 0.0243(4) Uani d . 1 1 . .
    H H15 0.1316 -0.2526 0.4328 0.029 Uiso calc R 1 1 . .
    C C16 0.44596(9) 0.2426(3) 0.42808(12) 0.0311(4) Uani d . 1 1 . .
    C C17 0.18663(8) 0.3655(2) 0.52358(11) 0.0221(3) Uani d . 1 1 . .
    C C18 0.26348(10) -0.4182(3) 0.14143(12) 0.0344(4) Uani d . 1 1 . .
    H H18A 0.2595 -0.5464 0.1817 0.052 Uiso calc R 1 1 . .
    H H18B 0.2993 -0.4447 0.0909 0.052 Uiso calc R 1 1 . .
    H H18C 0.2132 -0.3833 0.1111 0.052 Uiso calc R 1 1 . .
loop_
    _atom_site_aniso_label
    _atom_site_aniso_U_11
    _atom_site_aniso_U_22
    _atom_site_aniso_U_33
    _atom_site_aniso_U_12
    _atom_site_aniso_U_13
    _atom_site_aniso_U_23
    N1 0.0234(7) 0.0257(7) 0.0243(7) -0.0017(6) 0.0042(5) -0.0057(5)
    N2 0.0229(8) 0.0629(11) 0.0644(11) -0.0121(8) 0.0114(7) -0.0318(9)
    N3 0.0234(7) 0.0328(8) 0.0363(8) -0.0017(6) 0.0042(6) -0.0068(6)
    N4 0.0208(7) 0.0385(8) 0.0383(8) -0.0093(7) 0.0084(6) -0.0166(7)
    C1 0.0173(8) 0.0276(8) 0.0255(8) -0.0043(6) 0.0033(6) -0.0005(7)
    C2 0.0215(8) 0.0235(8) 0.0222(8) -0.0039(6) 0.0021(6) 0.0006(6)
    C3 0.0191(8) 0.0206(8) 0.0207(7) -0.0003(6) 0.0029(6) 0.0023(6)
    C4 0.0185(7) 0.0207(8) 0.0204(7) -0.0016(6) 0.0008(6) 0.0056(6)
    C5 0.0198(8) 0.0219(8) 0.0205(7) -0.0014(6) 0.0018(6) 0.0025(6)
    C6 0.0202(8) 0.0246(8) 0.0217(7) -0.0009(6) 0.0033(6) 0.0008(6)
    C7 0.0206(8) 0.0365(9) 0.0298(9) -0.0008(7) 0.0044(6) -0.0061(7)
    C8 0.0242(9) 0.0277(9) 0.0306(9) 0.0022(7) 0.0046(7) -0.0037(7)
    C9 0.0214(8) 0.0255(8) 0.0248(8) -0.0027(6) 0.0034(6) -0.0015(6)
    C10 0.0186(8) 0.0250(8) 0.0180(7) -0.0007(6) 0.0021(6) -0.0029(6)
    C11 0.0228(8) 0.0285(9) 0.0239(8) -0.0003(7) 0.0009(6) 0.0007(7)
    C12 0.0203(8) 0.0426(10) 0.0271(9) 0.0060(7) -0.0002(6) -0.0023(7)
    C13 0.0160(8) 0.0494(11) 0.0265(8) -0.0053(7) 0.0036(6) -0.0102(8)
    C14 0.0267(9) 0.0336(9) 0.0281(9) -0.0095(7) 0.0080(7) -0.0065(7)
    C15 0.0228(8) 0.0256(8) 0.0246(8) -0.0022(7) 0.0039(6) -0.0009(7)
    C16 0.0234(9) 0.0353(9) 0.0353(9) -0.0050(7) 0.0071(7) -0.0142(8)
    C17 0.0189(8) 0.0210(8) 0.0260(8) -0.0042(6) -0.0011(6) 0.0005(7)
    C18 0.0331(10) 0.0334(10) 0.0369(10) -0.0041(8) 0.0037(7) -0.0119(8)
_geom_special_details     ?
loop_
    _geom_bond_atom_site_label_1
    _geom_bond_atom_site_label_2
    _geom_bond_site_symmetry_2
    _geom_bond_distance
    _geom_bond_publ_flag
    N1 C8 . 1.463(2) ?
    N1 C9 . 1.4618(19) ?
    N1 C18 . 1.4607(19) ?
    N2 C16 . 1.147(2) ?
    N3 C17 . 1.1483(19) ?
    N4 H4A . 0.893(12) ?
    N4 H4B . 0.874(12) ?
    N4 C2 . 1.3510(19) ?
    C1 C2 . 1.406(2) ?
    C1 C6 . 1.406(2) ?
    C1 C16 . 1.436(2) ?
    C2 C3 . 1.415(2) ?
    C3 C4 . 1.405(2) ?
    C3 C17 . 1.439(2) ?
    C4 C5 . 1.405(2) ?
    C4 C10 . 1.4931(19) ?
    C5 C6 . 1.394(2) ?
    C5 C9 . 1.510(2) ?
    C6 C7 . 1.509(2) ?
    C7 H7A . 0.9900 ?
    C7 H7B . 0.9900 ?
    C7 C8 . 1.514(2) ?
    C8 H8A . 0.9900 ?
    C8 H8B . 0.9900 ?
    C9 H9A . 0.9900 ?
    C9 H9B . 0.9900 ?
    C10 C11 . 1.394(2) ?
    C10 C15 . 1.390(2) ?
    C11 H11 . 0.9500 ?
    C11 C12 . 1.388(2) ?
    C12 H12 . 0.9500 ?
    C12 C13 . 1.380(2) ?
    C13 H13 . 0.9500 ?
    C13 C14 . 1.381(2) ?
    C14 H14 . 0.9500 ?
    C14 C15 . 1.387(2) ?
    C15 H15 . 0.9500 ?
    C18 H18A . 0.9800 ?
    C18 H18B . 0.9800 ?
    C18 H18C . 0.9800 ?
loop_
    _geom_angle_atom_site_label_1
    _geom_angle_atom_site_label_2
    _geom_angle_atom_site_label_3
    _geom_angle_site_symmetry_1
    _geom_angle_site_symmetry_3
    _geom_angle
    _geom_angle_publ_flag
    C9 N1 C8 . . 109.38(12) ?
    C18 N1 C8 . . 110.60(12) ?
    C18 N1 C9 . . 109.63(12) ?
    H4A N4 H4B . . 115.4(16) ?
    C2 N4 H4A . . 120.3(11) ?
    C2 N4 H4B . . 124.1(11) ?
    C2 C1 C16 . . 118.09(14) ?
    C6 C1 C2 . . 122.51(14) ?
    C6 C1 C16 . . 119.40(14) ?
    N4 C2 C1 . . 122.05(14) ?
    N4 C2 C3 . . 121.70(14) ?
    C1 C2 C3 . . 116.25(13) ?
    C2 C3 C17 . . 117.18(13) ?
    C4 C3 C2 . . 122.01(13) ?
    C4 C3 C17 . . 120.65(13) ?
    C3 C4 C5 . . 120.01(13) ?
    C3 C4 C10 . . 118.59(13) ?
    C5 C4 C10 . . 121.39(13) ?
    C4 C5 C9 . . 120.75(13) ?
    C6 C5 C4 . . 119.25(13) ?
    C6 C5 C9 . . 120.00(13) ?
    C1 C6 C7 . . 118.93(13) ?
    C5 C6 C1 . . 119.93(13) ?
    C5 C6 C7 . . 121.13(13) ?
    C6 C7 H7A . . 109.2 ?
    C6 C7 H7B . . 109.2 ?
    C6 C7 C8 . . 111.98(13) ?
    H7A C7 H7B . . 107.9 ?
    C8 C7 H7A . . 109.2 ?
    C8 C7 H7B . . 109.2 ?
    N1 C8 C7 . . 109.66(13) ?
    N1 C8 H8A . . 109.7 ?
    N1 C8 H8B . . 109.7 ?
    C7 C8 H8A . . 109.7 ?
    C7 C8 H8B . . 109.7 ?
    H8A C8 H8B . . 108.2 ?
    N1 C9 C5 . . 112.08(12) ?
    N1 C9 H9A . . 109.2 ?
    N1 C9 H9B . . 109.2 ?
    C5 C9 H9A . . 109.2 ?
    C5 C9 H9B . . 109.2 ?
    H9A C9 H9B . . 107.9 ?
    C11 C10 C4 . . 120.20(13) ?
    C15 C10 C4 . . 120.79(13) ?
    C15 C10 C11 . . 119.01(14) ?
    C10 C11 H11 . . 119.9 ?
    C12 C11 C10 . . 120.30(15) ?
    C12 C11 H11 . . 119.9 ?
    C11 C12 H12 . . 119.9 ?
    C13 C12 C11 . . 120.15(15) ?
    C13 C12 H12 . . 119.9 ?
    C12 C13 H13 . . 120.0 ?
    C12 C13 C14 . . 120.00(15) ?
    C14 C13 H13 . . 120.0 ?
    C13 C14 H14 . . 119.9 ?
    C13 C14 C15 . . 120.17(15) ?
    C15 C14 H14 . . 119.9 ?
    C10 C15 H15 . . 119.8 ?
    C14 C15 C10 . . 120.37(15) ?
    C14 C15 H15 . . 119.8 ?
    N2 C16 C1 . . 178.82(19) ?
    N3 C17 C3 . . 175.71(15) ?
    N1 C18 H18A . . 109.5 ?
    N1 C18 H18B . . 109.5 ?
    N1 C18 H18C . . 109.5 ?
    H18A C18 H18B . . 109.5 ?
    H18A C18 H18C . . 109.5 ?
    H18B C18 H18C . . 109.5 ?
loop_
    _geom_torsion_atom_site_label_1
    _geom_torsion_atom_site_label_2
    _geom_torsion_atom_site_label_3
    _geom_torsion_atom_site_label_4
    _geom_torsion_site_symmetry_1
    _geom_torsion_site_symmetry_2
    _geom_torsion_site_symmetry_3
    _geom_torsion_site_symmetry_4
    _geom_torsion
    _geom_torsion_publ_flag
    N4 C2 C3 C4 . . . . -179.53(14) ?
    N4 C2 C3 C17 . . . . -4.0(2) ?
    C1 C2 C3 C4 . . . . -0.3(2) ?
    C1 C2 C3 C17 . . . . 175.24(13) ?
    C1 C6 C7 C8 . . . . 167.68(14) ?
    C2 C1 C6 C5 . . . . 1.8(2) ?
    C2 C1 C6 C7 . . . . -178.69(14) ?
    C2 C1 C16 N2 . . . . -34(9) ?
    C2 C3 C4 C5 . . . . 1.3(2) ?
    C2 C3 C4 C10 . . . . -178.81(13) ?
    C2 C3 C17 N3 . . . . -19(2) ?
    C3 C4 C5 C6 . . . . -0.9(2) ?
    C3 C4 C5 C9 . . . . 179.50(13) ?
    C3 C4 C10 C11 . . . . 61.30(18) ?
    C3 C4 C10 C15 . . . . -118.16(16) ?
    C4 C3 C17 N3 . . . . 157(2) ?
    C4 C5 C6 C1 . . . . -0.6(2) ?
    C4 C5 C6 C7 . . . . 179.86(13) ?
    C4 C5 C9 N1 . . . . 159.53(13) ?
    C4 C10 C11 C12 . . . . -179.67(14) ?
    C4 C10 C15 C14 . . . . 179.53(13) ?
    C5 C4 C10 C11 . . . . -118.85(16) ?
    C5 C4 C10 C15 . . . . 61.68(19) ?
    C5 C6 C7 C8 . . . . -12.8(2) ?
    C6 C1 C2 N4 . . . . 177.97(15) ?
    C6 C1 C2 C3 . . . . -1.3(2) ?
    C6 C1 C16 N2 . . . . 147(9) ?
    C6 C5 C9 N1 . . . . -20.08(19) ?
    C6 C7 C8 N1 . . . . 46.68(18) ?
    C8 N1 C9 C5 . . . . 54.58(16) ?
    C9 N1 C8 C7 . . . . -69.32(16) ?
    C9 C5 C6 C1 . . . . 179.00(13) ?
    C9 C5 C6 C7 . . . . -0.5(2) ?
    C10 C4 C5 C6 . . . . 179.26(13) ?
    C10 C4 C5 C9 . . . . -0.3(2) ?
    C10 C11 C12 C13 . . . . 0.3(2) ?
    C11 C10 C15 C14 . . . . 0.1(2) ?
    C11 C12 C13 C14 . . . . -0.3(2) ?
    C12 C13 C14 C15 . . . . 0.1(2) ?
    C13 C14 C15 C10 . . . . 0.0(2) ?
    C15 C10 C11 C12 . . . . -0.2(2) ?
    C16 C1 C2 N4 . . . . -1.3(2) ?
    C16 C1 C2 C3 . . . . 179.48(14) ?
    C16 C1 C6 C5 . . . . -179.03(14) ?
    C16 C1 C6 C7 . . . . 0.5(2) ?
    C17 C3 C4 C5 . . . . -173.99(13) ?
    C17 C3 C4 C10 . . . . 5.9(2) ?
    C18 N1 C8 C7 . . . . 169.84(13) ?
    C18 N1 C9 C5 . . . . 176.02(13) ?
loop_
    _geom_hbond_atom_site_label_D
    _geom_hbond_atom_site_label_H
    _geom_hbond_atom_site_label_A
    _geom_hbond_site_symmetry_A
    _geom_hbond_distance_DH
    _geom_hbond_distance_HA
    _geom_hbond_distance_DA
    _geom_hbond_angle_DHA
    _geom_hbond_publ_flag
    N4 H4A N2 3_666 0.893(12) 2.210(13) 3.052(2) 157.1(15) yes
    N4 H4B N1 4_566 0.874(12) 2.210(13) 3.0261(19) 155.3(15) yes
data_global
_journal_date_recd_electronic     2013-04-19
_journal_date_accepted     2013-05-15
_journal_name_full     'Acta Crystallographica, Section E'
_journal_year     2013
_journal_volume     69
_journal_issue      6
_journal_page_first     o929
_journal_page_last     o929
_journal_paper_category     QO
_journal_paper_doi     10.1107/S1600536813013342
_journal_coeditor_code     BH2477
_publ_contact_author_name     'Yao, Shun'
_publ_contact_author_address
;
 Department of Pharmaceutical and Biological Engineering,
 College of Chemical Engineering,
 Sichuan University, Chengdu 610065,
 People's Republic of China
;
_publ_contact_author_email     cusack@scu.edu.cn
_publ_contact_author_fax     86-28-85405221
_publ_contact_author_phone     86-28-85405221
_publ_section_title
;
6-Amino-2-methyl-8-phenyl-1,2,3,4-tetrahydroisoquinoline-5,7-dicarbonitrile
;
loop_
    _publ_author_name
    _publ_author_footnote
    _publ_author_address
    "Wang, Dao-Cai" .
;
Department of Pharmaceutical and Biological Engineering
College of Chemical Engineering
Sichuan University
Chengdu 610065
People's Republic of China
;
    "Song, Hang" .
;
Department of Pharmaceutical and Biological Engineering
College of Chemical Engineering
Sichuan University
Chengdu 610065
People's Republic of China
;
    "Yao, Shun" .
;
Department of Pharmaceutical and Biological Engineering
College of Chemical Engineering
Sichuan University
Chengdu 610065
People's Republic of China
;
_publ_section_synopsis     .
