# Supplementary material for: 6-Amino-2-methyl-8-phenyl-1,2,3,4-tetra­hydro­iso­quinoline-5,7-dicarbo­nitrile
Source: Acta Crystallogr Sect E Struct Rep Online. 2013 May 22;69(Pt 6):o929. doi: 10.1107/S1600536813013342 (PMC3685078; doi:10.1107/S1600536813013342)
Supplement: Supplementary file 2 [file e-69-0o929-Isup2.hkl]

# 
# h,k,l, Fc-squared, Fo-squared, sigma(Fo-squared) and status flag 
# 
data_I
_shelx_title ' 1 in P-1 '
_shelx_refln_list_code          4 
_shelx_F_calc_maximum      154.00 
_exptl_crystal_F_000       608.00 
_reflns_d_resolution_high  0.8000 
 
loop_ 
 _symmetry_equiv_pos_as_xyz 
 'x, y, z' 
 '-x, y+1/2, -z+1/2' 
 '-x, -y, -z' 
 'x, -y-1/2, z-1/2' 
 
_cell_length_a    17.5630 
_cell_length_b     6.2521 
_cell_length_c    13.7963 
_cell_angle_alpha  90.000 
_cell_angle_beta   93.209 
_cell_angle_gamma  90.000 
 
_shelx_F_squared_multiplier     1.000 
 
loop_ 
 _refln_index_h 
 _refln_index_k 
 _refln_index_l 
 _refln_F_squared_calc 
 _refln_F_squared_meas 
 _refln_F_squared_sigma 
 _refln_observed_status 
   3   0   0     6030.09     5601.48     70.66 o 
   4   0   0      650.15      645.27     11.43 o 
   5   0   0       71.57       61.80      3.06 o 
   6   0   0      754.95      768.01     30.33 o 
   7   0   0      194.90      210.71      6.86 o 
   8   0   0     3105.83     3549.65     72.32 o 
   9   0   0      742.26      896.24     30.28 o 
  10   0   0       10.53        6.23      3.10 o 
  11   0   0      145.19      171.54     10.92 o 
  12   0   0      281.12      272.20     14.77 o 
  13   0   0        6.23        0.80      3.74 o 
  14   0   0      152.54      170.36     17.09 o 
  15   0   0        4.14       -0.50      2.36 o 
  16   0   0        0.22        9.52      5.88 o 
  17   0   0       89.29       77.81     13.21 o 
  18   0   0       34.38       39.94      9.66 o 
  19   0   0      286.44      289.87     27.34 o 
  20   0   0       32.13       42.40     10.61 o 
  21   0   0       21.20       26.98      9.30 o 
   1   1   0      101.02      112.53      4.81 o 
   2   1   0      482.70      439.16      9.30 o 
   3   1   0      241.78      234.99      4.90 o 
   4   1   0      571.65      565.42      7.81 o 
   5   1   0      653.91      658.58     11.97 o 
   6   1   0       68.74       86.48      2.83 o 
   7   1   0      732.28      687.61     14.38 o 
   8   1   0     1242.78     1461.72     35.67 o 
   9   1   0      360.65      350.73     10.49 o 
  10   1   0      106.47      121.26      7.42 o 
  11   1   0     1153.98     1137.00     29.13 o 
  12   1   0       17.56       19.97      3.56 o 
  13   1   0      214.44      192.65     15.50 o 
  14   1   0       10.69        3.45      2.42 o 
  15   1   0      342.92      317.71     17.71 o 
  16   1   0      260.79      246.32     16.11 o 
  17   1   0       50.82       44.26      7.31 o 
  18   1   0        0.24       -0.89      5.75 o 
  19   1   0        5.86        3.36      2.86 o 
  20   1   0        5.25        1.89      3.28 o 
  21   1   0      100.46      131.34     13.87 o 
   0   2   0     1683.78     1588.64     48.69 o 
   1   2   0      356.12      363.68      6.42 o 
   2   2   0     1195.20     1254.20     21.45 o 
   3   2   0        2.37        2.48      0.56 o 
   4   2   0     2552.19     2628.14     32.93 o 
   5   2   0       12.66       10.61      1.21 o 
   6   2   0      162.11      179.80      5.95 o 
   7   2   0      543.61      567.16     17.81 o 
   8   2   0        0.29        1.38      1.18 o 
   9   2   0       34.75       30.43      3.51 o 
  10   2   0      793.35      794.86     52.48 o 
  11   2   0      255.90      252.66     14.37 o 
  12   2   0       39.38       37.48      5.38 o 
  13   2   0     1276.92     1224.53     37.37 o 
  14   2   0      224.72      245.63     15.38 o 
  15   2   0     1360.18     1363.44     60.02 o 
  16   2   0      717.52      663.48     28.07 o 
  17   2   0      276.39      275.48     24.84 o 
  18   2   0       12.96        8.51      3.79 o 
  19   2   0        8.06        6.90      4.05 o 
  20   2   0        0.53        7.79      4.12 o 
  21   2   0       35.28       35.98      7.50 o 
   1   3   0      314.79      303.83      7.65 o 
   2   3   0      505.50      527.90     10.20 o 
   3   3   0      102.19       99.35      4.84 o 
   4   3   0        0.55        0.58      0.66 o 
   5   3   0     1872.06     1870.04     85.34 o 
   6   3   0        1.69        1.50      0.92 o 
   7   3   0     1046.07     1030.82     39.86 o 
   8   3   0        0.85        1.47      1.39 o 
   9   3   0      192.97      183.98     15.52 o 
  10   3   0      131.86      123.20     12.85 o 
  11   3   0      363.30      350.32     23.52 o 
  12   3   0        0.32       -0.88      3.39 o 
  13   3   0      254.38      222.19     19.66 o 
  14   3   0      171.44      180.12     18.37 o 
  15   3   0      439.93      442.04     30.75 o 
  16   3   0      127.78      122.97     16.12 o 
  17   3   0        2.24        9.15      6.29 o 
  18   3   0        9.87        7.40      4.33 o 
  19   3   0        4.80       14.37      6.59 o 
  20   3   0       56.34       38.07     10.38 o 
   0   4   0     1317.28     1308.29     32.12 o 
   1   4   0      348.03      375.19      9.73 o 
   2   4   0       15.58       17.00      1.80 o 
   3   4   0      571.47      584.73     12.94 o 
   4   4   0      104.06       96.40      4.22 o 
   5   4   0      664.86      633.97     23.95 o 
   6   4   0       15.51       11.97      2.06 o 
   7   4   0       23.86       19.86      3.61 o 
   8   4   0       50.56       45.13      5.29 o 
   9   4   0        0.33       -0.08      2.79 o 
  10   4   0     1036.56      972.15     44.04 o 
  11   4   0       31.90       31.49      7.26 o 
  12   4   0        6.79        8.30      4.56 o 
  13   4   0        0.75        3.53      3.23 o 
  14   4   0       77.61       58.22     10.79 o 
  15   4   0       62.38       92.77     13.98 o 
  16   4   0        4.93        4.43      3.55 o 
  17   4   0        0.03        3.09      3.74 o 
  18   4   0        3.46       11.28      7.54 o 
   1   5   0      111.27      103.97      5.19 o 
   2   5   0      234.51      233.27      8.35 o 
   3   5   0      539.43      509.89     18.15 o 
   4   5   0        0.05       -0.40      0.88 o 
   5   5   0       14.20       13.83      2.18 o 
   6   5   0        1.25        1.69      1.97 o 
   7   5   0        3.89        3.73      2.40 o 
   8   5   0      292.60      282.98     15.25 o 
   9   5   0      299.97      326.75     30.69 o 
  10   5   0      660.72      646.66     36.08 o 
  11   5   0      246.63      279.89     22.89 o 
  12   5   0        0.13        0.06      2.45 o 
  13   5   0       20.27       12.83      5.41 o 
  14   5   0       96.20      105.97     14.70 o 
  15   5   0       69.74       84.24     13.69 o 
  16   5   0       36.01       37.42      9.39 o 
   0   6   0        1.05       -1.73      4.07 o 
   1   6   0       99.40      109.67     11.70 o 
   2   6   0       82.48       88.25      6.60 o 
   3   6   0      249.81      268.51     14.57 o 
   4   6   0        0.05       -0.67      1.84 o 
   5   6   0       11.72       11.24      3.62 o 
   6   6   0      252.29      239.11     11.84 o 
   7   6   0        7.18        9.12      2.09 o 
   8   6   0        9.67        8.55      3.92 o 
   9   6   0       43.91       44.37      8.03 o 
  10   6   0        4.37        0.42      4.59 o 
  11   6   0       33.15       30.41      5.89 o 
  12   6   0       99.45       98.32     10.36 o 
  13   6   0       17.58       19.80      5.44 o 
  14   6   0       42.27       45.18      7.42 o 
   1   7   0       17.29       14.74      4.85 o 
   2   7   0      115.46      149.64     19.22 o 
   3   7   0      116.79      102.29     15.79 o 
   4   7   0      224.92      238.19     25.37 o 
   5   7   0      484.44      512.50     37.99 o 
   6   7   0       85.37       80.64      9.34 o 
   7   7   0       34.08       52.00      7.74 o 
   8   7   0       30.17       37.23     10.65 o 
   9   7   0        0.24       -7.95      7.95 o 
 -21   1   1      329.36      404.32     27.44 o 
 -20   1   1       15.98       14.22      5.99 o 
 -19   1   1       11.04        8.41      9.44 o 
 -18   1   1       53.64       62.42      8.46 o 
 -17   1   1        0.38        6.67      2.92 o 
 -16   1   1      103.99       91.82      9.54 o 
 -15   1   1        3.65        3.87      3.83 o 
 -14   1   1       66.43       84.61     13.99 o 
 -13   1   1      107.79      104.16     11.03 o 
 -12   1   1       26.67       36.79      5.15 o 
 -11   1   1      268.61      270.21     13.66 o 
 -10   1   1        2.62        1.10      3.29 o 
  -9   1   1      142.19      164.87      9.44 o 
  -8   1   1     1336.40     1495.40     36.01 o 
  -7   1   1      335.59      346.85      9.12 o 
  -6   1   1     1891.29     1948.56     24.49 o 
  -5   1   1     1035.24     1047.15     14.25 o 
  -4   1   1     2896.99     2796.23     63.20 o 
  -3   1   1       44.34       55.31      3.64 o 
  -2   1   1      281.41      254.76      9.60 o 
  -1   1   1      731.06      773.64     11.87 o 
   0   1   1     1892.90     1817.77     24.42 o 
   1   1   1    10072.55     9166.98    115.21 o 
   2   1   1      161.39      166.08      3.95 o 
   3   1   1     1650.94     1674.58     21.13 o 
   4   1   1      266.81      250.98      6.19 o 
   5   1   1      372.70      361.38      6.34 o 
   6   1   1     2780.32     2862.42     71.05 o 
   7   1   1       50.91       61.47      3.24 o 
   8   1   1      303.47      378.48     20.93 o 
   9   1   1       91.45      119.52      5.84 o 
  10   1   1      288.88      296.87      9.98 o 
  11   1   1       14.61       15.93      4.93 o 
  12   1   1      471.14      480.68     14.38 o 
  13   1   1       44.84       45.96      7.37 o 
  14   1   1      183.55      167.92      8.74 o 
  15   1   1       62.95       42.57      5.03 o 
  16   1   1       26.06       19.87      5.12 o 
  17   1   1      163.00      134.67     12.26 o 
  18   1   1       13.94       20.79      5.14 o 
  19   1   1       20.75       22.29      5.74 o 
  20   1   1       94.60       88.05     11.06 o 
  21   1   1       21.90       24.81      6.49 o 
 -21   2   1       27.49       21.17      9.02 o 
 -20   2   1        1.09        0.16      3.22 o 
 -19   2   1      277.87      268.38     18.89 o 
 -18   2   1        6.30        2.91      5.22 o 
 -17   2   1        4.82        7.82      3.67 o 
 -16   2   1       16.12        9.59      3.98 o 
 -15   2   1      316.24      308.16     25.68 o 
 -14   2   1      258.14      290.60     17.77 o 
 -13   2   1      766.62      795.53     45.49 o 
 -12   2   1      228.36      233.14     13.77 o 
 -11   2   1      384.75      379.64     25.68 o 
 -10   2   1      169.06      180.39     14.87 o 
  -9   2   1      279.29      283.49     11.85 o 
  -8   2   1       61.72       62.74      5.85 o 
  -7   2   1      192.66      212.53      7.43 o 
  -6   2   1     1086.80     1158.18     19.33 o 
  -5   2   1       98.76      110.88      3.87 o 
  -4   2   1      330.79      360.38      6.90 o 
  -3   2   1      134.62      116.42      5.57 o 
  -2   2   1      750.50      780.27     13.39 o 
  -1   2   1      777.10      727.57     14.46 o 
   0   2   1      215.59      213.10      5.64 o 
   1   2   1     1538.36     1486.44     25.31 o 
   2   2   1       59.13       51.71      2.57 o 
   3   2   1        5.23        4.11      0.64 o 
   4   2   1       21.95       26.83      1.66 o 
   5   2   1       14.67       27.54      1.76 o 
   6   2   1      177.67      187.36      6.32 o 
   7   2   1        7.27        6.09      1.11 o 
   8   2   1      361.97      377.73     10.55 o 
   9   2   1        2.49        4.65      1.62 o 
  10   2   1      186.02      185.13      7.89 o 
  11   2   1       56.61       59.12      4.60 o 
  12   2   1       14.20       12.09      2.43 o 
  13   2   1      465.80      479.61     20.48 o 
  14   2   1      533.77      524.54     16.46 o 
  15   2   1       22.68       17.17      4.65 o 
  16   2   1      134.08      150.87     12.66 o 
  17   2   1        0.71        2.29      3.04 o 
  18   2   1        0.60       -1.24      2.64 o 
  19   2   1       25.26       34.11      6.96 o 
  20   2   1       21.78       14.71      4.88 o 
  21   2   1        1.93       -1.15      3.72 o 
 -20   3   1      137.78      157.53     20.68 o 
 -19   3   1       29.21       40.71     10.71 o 
 -18   3   1        1.71       -5.18      5.18 o 
 -17   3   1        0.18        0.98      3.70 o 
 -16   3   1       48.57       49.78     10.37 o 
 -15   3   1       32.09       46.32      9.73 o 
 -14   3   1       10.96       10.41      5.64 o 
 -13   3   1       65.67       53.20      9.52 o 
 -12   3   1        6.59        1.49      3.67 o 
 -11   3   1        1.68        2.82      2.24 o 
 -10   3   1       70.33       70.25      9.49 o 
  -9   3   1      353.01      314.14     21.40 o 
  -8   3   1      135.92      136.92      7.26 o 
  -7   3   1       30.42       42.11      3.62 o 
  -6   3   1      327.90      388.58     12.98 o 
  -5   3   1      222.32      201.90     13.70 o 
  -4   3   1      551.25      551.95     19.58 o 
  -3   3   1       51.69       38.59      2.01 o 
  -2   3   1       16.76       12.44      1.12 o 
  -1   3   1      299.50      313.18     10.78 o 
   0   3   1       50.50       40.03      2.85 o 
   1   3   1       70.58       72.35      2.38 o 
   2   3   1     1610.03     1591.23     47.59 o 
   3   3   1      297.57      322.29      9.13 o 
   4   3   1      511.19      476.35     13.11 o 
   5   3   1     1853.00     1835.22     31.79 o 
   6   3   1       77.33       83.89      3.57 o 
   7   3   1        2.02        0.52      0.91 o 
   8   3   1      173.94      187.55      9.96 o 
   9   3   1       40.78       34.76      3.66 o 
  10   3   1        3.06       -0.20      1.59 o 
  11   3   1      839.44      811.36     67.03 o 
  12   3   1        0.48       -1.53      2.72 o 
  13   3   1      423.68      399.72     27.66 o 
  14   3   1      902.35      878.47     45.25 o 
  15   3   1        1.62        1.41      2.93 o 
  16   3   1      266.27      261.00     24.31 o 
  17   3   1       14.43        3.86      4.44 o 
  18   3   1       50.42       44.08     10.36 o 
  19   3   1       49.65       46.30     11.28 o 
  20   3   1        0.12       -0.65      4.12 o 
 -18   4   1       63.10       72.58     14.18 o 
 -17   4   1        3.32       -2.12      4.52 o 
 -16   4   1       13.90       25.08      7.86 o 
 -15   4   1      111.37      134.14     16.65 o 
 -14   4   1        0.05       -0.30      3.11 o 
 -13   4   1        0.09        1.04      2.46 o 
 -12   4   1        0.02       -2.18      3.30 o 
 -11   4   1        2.56        2.45      3.57 o 
 -10   4   1      351.05      355.02     23.46 o 
  -9   4   1        0.21        5.39      3.85 o 
  -8   4   1        9.78        8.66      1.90 o 
  -7   4   1      141.68      137.36     12.93 o 
  -6   4   1       21.72       22.84      2.51 o 
  -5   4   1       84.03       77.08      8.15 o 
  -4   4   1      254.01      258.80     16.93 o 
  -3   4   1      525.69      536.79     12.50 o 
  -2   4   1       87.50       83.58      3.91 o 
  -1   4   1       16.73       21.09      2.03 o 
   0   4   1      134.48      124.17      5.11 o 
   1   4   1       42.98       34.29      2.67 o 
   2   4   1     1085.15     1103.77     17.76 o 
   3   4   1      159.71      143.34      5.49 o 
   4   4   1       38.13       31.65      3.06 o 
   5   4   1      449.38      414.06     16.58 o 
   6   4   1        6.00        7.85      1.74 o 
   7   4   1       14.16       15.14      3.67 o 
   8   4   1       10.49       13.57      4.75 o 
   9   4   1      441.13      431.49     26.89 o 
  10   4   1     1098.35     1055.69     47.59 o 
  11   4   1     1128.22     1052.78     48.22 o 
  12   4   1        0.12        4.38      4.20 o 
  13   4   1      194.92      199.07     19.78 o 
  14   4   1       31.45       33.69      8.15 o 
  15   4   1       36.09       30.36      8.75 o 
  16   4   1       65.23       70.68     13.01 o 
  17   4   1       19.25       17.24      6.56 o 
  18   4   1        0.47       11.65      5.99 o 
 -16   5   1        0.05        9.56      6.08 o 
 -15   5   1       29.31       16.89      5.98 o 
 -14   5   1        0.46        4.54      4.47 o 
 -13   5   1       44.34       48.00      9.47 o 
 -12   5   1       16.89       22.82      4.66 o 
 -11   5   1      950.19      969.27     42.82 o 
 -10   5   1       20.88       15.86      5.71 o 
  -9   5   1      121.50      127.64     10.05 o 
  -8   5   1       26.90       24.46      4.26 o 
  -7   5   1       27.84       24.55      4.39 o 
  -6   5   1       85.11       68.52     14.38 o 
  -5   5   1        1.38        0.73      1.97 o 
  -4   5   1      165.06      170.97     11.17 o 
  -3   5   1      428.98      405.87     15.41 o 
  -2   5   1      115.24      126.76      5.36 o 
  -1   5   1        2.78        0.49      0.95 o 
   0   5   1        6.49        9.31      1.71 o 
   1   5   1      399.56      393.32     10.99 o 
   2   5   1      199.37      211.28      7.78 o 
   3   5   1        9.66        5.26      1.44 o 
   4   5   1       67.36       64.67      4.61 o 
   5   5   1      572.14      580.97     19.21 o 
   6   5   1       65.74       68.73      5.52 o 
   7   5   1        1.35       -3.65      3.65 o 
   8   5   1        4.29        2.99      2.73 o 
   9   5   1       12.70       14.37      5.34 o 
  10   5   1      187.42      168.84     17.63 o 
  11   5   1       23.20       19.56      7.49 o 
  12   5   1        4.68        1.19      2.81 o 
  13   5   1        9.70        5.77      4.45 o 
  14   5   1        0.35       -3.90      4.17 o 
  15   5   1        1.85       20.16      7.55 o 
  16   5   1        4.98       -1.37      3.65 o 
 -14   6   1       30.44       25.66     15.36 o 
 -13   6   1        0.82        0.40      2.19 o 
 -12   6   1      118.99      131.59     11.95 o 
 -11   6   1      206.19      206.08     14.55 o 
 -10   6   1      187.89      209.35     14.43 o 
  -9   6   1        0.51        1.45      2.47 o 
  -8   6   1        3.91        1.74      3.48 o 
  -7   6   1       60.10       52.38      7.21 o 
  -6   6   1       49.71       61.56      5.83 o 
  -5   6   1       10.27        6.59      2.66 o 
  -4   6   1      604.31      627.46     24.67 o 
  -3   6   1      324.58      355.36     17.49 o 
  -2   6   1      160.93      168.47      9.63 o 
  -1   6   1        0.16       -0.20      1.50 o 
   0   6   1       62.72       58.59     14.51 o 
   1   6   1        0.08       -3.46      3.46 o 
   2   6   1        4.78        9.46      3.64 o 
   3   6   1       57.63       49.22     10.32 o 
   4   6   1      517.80      532.67     21.52 o 
   5   6   1        9.08        7.85      3.00 o 
   6   6   1       19.20       20.22      3.87 o 
   7   6   1        5.95        4.41      2.32 o 
   8   6   1       53.95       50.97      6.75 o 
   9   6   1       49.35       48.43      6.88 o 
  10   6   1       36.47       41.11      6.71 o 
  11   6   1        0.97        0.78      2.18 o 
  12   6   1       59.46       43.25      7.11 o 
  13   6   1        2.76       11.85      5.51 o 
  -9   7   1        0.52       -5.58      7.43 o 
  -8   7   1       33.79       51.17     11.58 o 
  -7   7   1       16.22        7.51      5.86 o 
  -6   7   1        0.95       -7.18      7.18 o 
  -5   7   1       21.36       40.33     10.30 o 
  -4   7   1        3.80       -2.62      4.57 o 
  -3   7   1       60.91       56.49     12.03 o 
  -2   7   1       45.72       47.52     10.88 o 
  -1   7   1        1.23        2.78      3.31 o 
   0   7   1        2.49        3.02      3.13 o 
   1   7   1        0.94       -1.40     10.26 o 
   2   7   1        8.68        5.78      3.86 o 
   3   7   1        1.07       -2.85      5.09 o 
   4   7   1       20.24       19.65      8.24 o 
   5   7   1       75.36       78.22     14.37 o 
   6   7   1        0.22       -0.24      4.08 o 
   7   7   1        0.00       -1.61      3.10 o 
   8   7   1        4.26       -0.16      2.97 o 
   9   7   1       15.13       24.84      5.47 o 
 -21   0   2       52.75       64.70     13.98 o 
 -20   0   2       52.67       79.96     14.67 o 
 -19   0   2       27.75       18.24      6.53 o 
 -18   0   2       85.01       90.53     14.69 o 
 -17   0   2      255.79      250.66     23.41 o 
 -16   0   2       13.32       13.91      6.97 o 
 -15   0   2       16.86       18.39      6.15 o 
 -14   0   2      294.51      279.16     22.40 o 
 -13   0   2        2.01        2.07      2.97 o 
 -12   0   2        0.81        1.20      3.27 o 
 -11   0   2       73.15       70.34      9.36 o 
 -10   0   2      724.98      797.10     35.04 o 
  -9   0   2     1075.25     1146.13     43.16 o 
  -8   0   2     1538.39     1746.24     56.92 o 
  -7   0   2      704.45      754.96     29.12 o 
  -6   0   2     2010.84     2097.84     43.91 o 
  -5   0   2     1072.67     1050.07     44.50 o 
  -4   0   2      123.37      123.45      5.55 o 
  -3   0   2    12911.43    12428.04    177.00 o 
  -2   0   2       65.68       74.01      5.91 o 
  -1   0   2     4160.83     4029.74     72.07 o 
   0   0   2     1452.69     1391.53     38.14 o 
   1   0   2     4471.52     4175.29     75.06 o 
   2   0   2       90.61       89.16      2.84 o 
   3   0   2        6.15        0.74      0.68 o 
   4   0   2      170.31      151.87      5.33 o 
   5   0   2      187.26      183.10      6.48 o 
   6   0   2     6705.50     6970.32    104.73 o 
   7   0   2     3723.77     4033.55    112.43 o 
   8   0   2     6120.09     6640.41    126.22 o 
   9   0   2      378.04      570.69     19.89 o 
  10   0   2      123.22      119.91      8.99 o 
  11   0   2      234.66      275.67     14.28 o 
  12   0   2      361.14      385.29     17.90 o 
  13   0   2      188.18      182.75     12.49 o 
  14   0   2        0.59       -5.15      6.41 o 
  15   0   2       97.66      109.57     10.44 o 
  16   0   2      423.72      371.43     25.78 o 
  17   0   2      109.70      101.00     10.93 o 
  18   0   2       41.22       57.66      8.37 o 
  19   0   2        6.56        9.63      6.25 o 
  20   0   2       91.15      105.98     17.47 o 
  21   0   2        1.87        1.98      4.30 o 
 -21   1   2       92.73       98.11     11.68 o 
 -20   1   2        6.31       11.10      4.39 o 
 -19   1   2       31.21       33.67      6.79 o 
 -18   1   2      271.53      265.11     17.82 o 
 -17   1   2       28.15       22.19      5.09 o 
 -16   1   2       50.00       42.96     10.22 o 
 -15   1   2      104.47      106.97     10.00 o 
 -14   1   2     1738.56     1782.73     48.46 o 
 -13   1   2       34.87       35.76      5.49 o 
 -12   1   2       27.67       38.26      5.39 o 
 -11   1   2        8.37        7.17      4.92 o 
 -10   1   2       64.89       62.24      6.28 o 
  -9   1   2       17.27       29.03      4.03 o 
  -8   1   2        6.68       10.48      2.46 o 
  -7   1   2      299.43      332.19     15.47 o 
  -6   1   2      467.24      486.11     10.66 o 
  -5   1   2      782.78      802.42     16.27 o 
  -4   1   2      254.19      259.53     10.85 o 
  -3   1   2     1061.87     1023.69     20.52 o 
  -2   1   2     4129.58     3976.02     43.79 o 
  -1   1   2     6970.99     6423.48     80.65 o 
   0   1   2     6255.13     6020.21     61.47 o 
   1   1   2    23716.58    20362.77    184.85 o 
   2   1   2     2819.41     2662.31     35.29 o 
   3   1   2     1917.44     1915.73     26.90 o 
   4   1   2     1494.61     1536.61     20.67 o 
   5   1   2      383.25      389.62      8.01 o 
   6   1   2      401.84      419.43      9.91 o 
   7   1   2      153.57      175.44      9.08 o 
   8   1   2        6.65       11.48      1.97 o 
   9   1   2       22.62       20.59      2.53 o 
  10   1   2        1.24       -1.00      1.45 o 
  11   1   2      143.29      138.10      7.07 o 
  12   1   2        0.26        2.35      1.56 o 
  13   1   2      462.86      431.76     14.95 o 
  14   1   2       46.30       53.78      4.93 o 
  15   1   2      263.33      229.96     10.87 o 
  16   1   2      705.30      610.08     19.28 o 
  17   1   2        2.82        0.11      3.16 o 
  18   1   2       50.07       52.26      5.86 o 
  19   1   2       61.11       40.02      7.45 o 
  20   1   2        7.51        8.94      4.24 o 
  21   1   2        2.55       -1.63      4.09 o 
 -21   2   2        3.29        5.92      5.15 o 
 -20   2   2        3.87        6.19      5.26 o 
 -19   2   2       61.19       64.70     12.54 o 
 -18   2   2        3.35        6.00      4.74 o 
 -17   2   2      275.14      256.80     23.58 o 
 -16   2   2       36.43       17.63      6.37 o 
 -15   2   2        5.78        5.54      3.79 o 
 -14   2   2     2615.23     2603.15     89.59 o 
 -13   2   2       67.61       94.84     12.19 o 
 -12   2   2       12.50       17.67      5.38 o 
 -11   2   2       24.08       22.57      5.49 o 
 -10   2   2        8.54       11.10      3.17 o 
  -9   2   2       94.71       87.87      9.49 o 
  -8   2   2        0.10        2.52      2.83 o 
  -7   2   2      159.90      167.74     11.89 o 
  -6   2   2     1202.26     1354.46     23.54 o 
  -5   2   2      309.90      327.21     11.22 o 
  -4   2   2      419.94      409.92     17.02 o 
  -3   2   2     3269.41     3375.67     52.78 o 
  -2   2   2       40.89       35.63      2.76 o 
  -1   2   2     1335.35     1357.77     18.99 o 
   0   2   2        0.81        1.25      0.83 o 
   1   2   2        9.71       16.74      1.60 o 
   2   2   2     1660.32     1686.02     22.68 o 
   3   2   2      150.24      162.12      5.04 o 
   4   2   2     1128.99     1160.62     31.70 o 
   5   2   2      346.84      385.37     11.22 o 
   6   2   2       66.35       81.89      4.05 o 
   7   2   2      108.74      123.44      5.55 o 
   8   2   2       11.04       13.18      2.16 o 
   9   2   2      157.95      162.53      7.10 o 
  10   2   2      109.34      111.26      6.13 o 
  11   2   2      361.41      359.95     11.98 o 
  12   2   2      146.31      135.30      7.42 o 
  13   2   2        0.29        0.24      2.09 o 
  14   2   2      221.43      228.44     10.60 o 
  15   2   2        2.87        3.71      2.46 o 
  16   2   2      266.93      282.22     12.69 o 
  17   2   2       29.96       31.51      4.51 o 
  18   2   2        0.66       -0.47      3.74 o 
  19   2   2       11.57       17.66      5.39 o 
  20   2   2        0.08        6.83      4.46 o 
 -20   3   2       56.71       59.14     12.81 o 
 -19   3   2       90.80       84.38     14.68 o 
 -18   3   2        2.30       -4.45      4.45 o 
 -17   3   2        7.26        4.97      4.79 o 
 -16   3   2      221.13      197.76     20.08 o 
 -15   3   2      401.40      375.82     27.46 o 
 -14   3   2      633.03      660.12     36.46 o 
 -13   3   2        8.00       14.56      4.51 o 
 -12   3   2      186.10      180.95     16.37 o 
 -11   3   2       77.95       78.84     10.11 o 
 -10   3   2       34.00       29.90      3.63 o 
  -9   3   2      103.64       96.75      6.21 o 
  -8   3   2      229.62      214.85      8.83 o 
  -7   3   2       24.00       29.65      2.40 o 
  -6   3   2       91.79      103.32      4.76 o 
  -5   3   2       87.04       97.48      4.95 o 
  -4   3   2      129.76      149.51      4.98 o 
  -3   3   2      165.39      155.56      7.23 o 
  -2   3   2       74.58       74.35      4.68 o 
  -1   3   2        1.03        0.29      0.66 o 
   0   3   2     1119.62     1153.40     31.70 o 
   1   3   2      478.34      529.84     11.65 o 
   2   3   2     1800.55     1873.45     33.33 o 
   3   3   2      575.43      635.03     14.41 o 
   4   3   2      500.56      527.23     13.41 o 
   5   3   2      625.46      621.75     18.58 o 
   6   3   2       51.93       46.90      2.82 o 
   7   3   2       60.63       55.20      4.19 o 
   8   3   2        2.57        3.49      1.79 o 
   9   3   2      270.59      278.19     14.81 o 
  10   3   2       33.88       25.44      3.59 o 
  11   3   2      148.16      134.00     10.24 o 
  12   3   2       88.82       88.42      7.06 o 
  13   3   2      700.41      719.71     28.63 o 
  14   3   2      377.77      382.04     14.12 o 
  15   3   2       38.66       42.42      5.52 o 
  16   3   2      146.78      153.42     13.49 o 
  17   3   2        5.62        2.46      3.28 o 
  18   3   2       21.43       21.27      5.68 o 
  19   3   2       41.98       47.14     11.85 o 
 -18   4   2        0.21        3.65      5.30 o 
 -17   4   2       73.69       86.15     14.36 o 
 -16   4   2       50.33       55.64     11.29 o 
 -15   4   2      199.81      199.32     19.91 o 
 -14   4   2        6.58       14.42      4.65 o 
 -13   4   2       69.30       68.89     10.54 o 
 -12   4   2       12.38       16.08      5.53 o 
 -11   4   2       87.08       74.11     10.13 o 
 -10   4   2       27.12       31.60      5.07 o 
  -9   4   2        2.86        3.06      1.86 o 
  -8   4   2      250.53      254.90     13.20 o 
  -7   4   2       18.87       21.95      6.49 o 
  -6   4   2       11.17        9.99      1.84 o 
  -5   4   2        7.10       10.06      1.97 o 
  -4   4   2        5.08        5.50      1.69 o 
  -3   4   2       20.32       22.31      1.65 o 
  -2   4   2      395.39      418.37     11.54 o 
  -1   4   2      287.49      286.67      7.71 o 
   0   4   2        0.07        0.36      1.18 o 
   1   4   2      103.94       90.23      4.61 o 
   2   4   2       15.94        9.69      1.18 o 
   3   4   2      179.42      185.54      7.24 o 
   4   4   2       13.93       16.17      1.83 o 
   5   4   2       94.13       91.15      4.52 o 
   6   4   2       29.66       31.29      2.78 o 
   7   4   2       58.59       60.16      3.77 o 
   8   4   2       17.41       26.15      3.13 o 
   9   4   2      282.49      298.55     15.99 o 
  10   4   2      387.42      420.18     16.24 o 
  11   4   2     1632.06     1724.17    163.47 o 
  12   4   2      189.10      199.79     13.50 o 
  13   4   2       40.97       41.11      8.93 o 
  14   4   2       71.56       61.86     11.66 o 
  15   4   2       88.02       87.32     14.08 o 
  16   4   2       23.26       40.16      9.73 o 
  17   4   2       29.48       44.27     10.38 o 
  18   4   2      163.49      217.51     24.44 o 
 -16   5   2        2.23        2.08      2.22 o 
 -15   5   2       10.87       17.04      5.16 o 
 -14   5   2       26.99       28.63      5.48 o 
 -13   5   2       65.88       62.45      7.98 o 
 -12   5   2        3.11        1.14      2.11 o 
 -11   5   2        3.24        2.49      2.64 o 
 -10   5   2       52.10       52.19      8.34 o 
  -9   5   2      425.81      425.46     19.18 o 
  -8   5   2        1.13       -0.36      3.19 o 
  -7   5   2      125.94      117.66     13.36 o 
  -6   5   2      360.51      334.58     19.02 o 
  -5   5   2       94.18       90.68      6.30 o 
  -4   5   2       47.47       52.04      6.10 o 
  -3   5   2        5.04       -0.32      1.99 o 
  -2   5   2       42.59       49.29      4.90 o 
  -1   5   2      148.43      139.19     11.21 o 
   0   5   2      325.95      307.94      9.14 o 
   1   5   2      145.69      136.22      6.01 o 
   2   5   2       16.03       12.78      1.93 o 
   3   5   2       18.12       20.16      2.70 o 
   4   5   2       46.28       43.11      4.03 o 
   5   5   2      244.25      235.43     14.85 o 
   6   5   2        1.48        1.02      1.90 o 
   7   5   2       30.39       24.29      3.75 o 
   8   5   2       30.99       32.23      7.51 o 
   9   5   2        0.83        7.36      4.80 o 
  10   5   2        0.01        5.00      4.65 o 
  11   5   2       79.03       90.29     13.49 o 
  12   5   2       18.38       14.71      5.97 o 
  13   5   2        0.37        1.11      3.02 o 
  14   5   2       56.21       50.14     10.96 o 
  15   5   2       52.71       66.72     12.90 o 
  16   5   2        6.36        8.80      6.44 o 
 -13   6   2       78.99       82.31     14.29 o 
 -12   6   2      153.43      170.86     20.25 o 
 -11   6   2       27.18       26.50      8.47 o 
 -10   6   2      451.96      490.60     22.45 o 
  -9   6   2      208.97      237.32     14.66 o 
  -8   6   2      158.98      168.55     11.86 o 
  -7   6   2       52.72       55.11      5.74 o 
  -6   6   2      167.47      169.43     12.58 o 
  -5   6   2       25.65       26.28      3.97 o 
  -4   6   2      569.08      629.14     25.13 o 
  -3   6   2      335.20      360.47     17.89 o 
  -2   6   2       32.85       29.99      4.58 o 
  -1   6   2       58.28       62.21      5.81 o 
   0   6   2        3.49        4.87      2.45 o 
   1   6   2        8.47        3.47      2.49 o 
   2   6   2       32.72       31.53      6.78 o 
   3   6   2        7.34        2.33      3.90 o 
   4   6   2       10.36        5.18      4.62 o 
   5   6   2       47.78       38.57      9.16 o 
   6   6   2        0.07        1.11      5.51 o 
   7   6   2        0.79        1.29      1.92 o 
   8   6   2        5.33       10.10      3.12 o 
   9   6   2        8.92        9.30      3.52 o 
  10   6   2        7.01       -2.93      3.94 o 
  11   6   2        0.29       -0.60      2.99 o 
  12   6   2       19.08       23.61      7.75 o 
  13   6   2       20.11       23.49      8.17 o 
  -9   7   2       27.13       24.49      8.23 o 
  -8   7   2        7.06       11.49      7.29 o 
  -7   7   2        5.22       -2.00      6.19 o 
  -6   7   2       46.68       43.92     11.61 o 
  -5   7   2      110.83      135.35     19.12 o 
  -4   7   2       86.35       86.65     15.03 o 
  -3   7   2       36.54       27.73      8.59 o 
  -2   7   2       22.53       34.61      9.71 o 
  -1   7   2        9.51       14.93      5.42 o 
   0   7   2       78.38       89.68     10.47 o 
   1   7   2       36.62       45.04     11.23 o 
   2   7   2       58.18       49.00     11.19 o 
   3   7   2       18.04        2.19      4.80 o 
   4   7   2      384.92      385.17     31.92 o 
   5   7   2       26.47       57.28     12.44 o 
   6   7   2       63.28       49.73     11.55 o 
   7   7   2       17.86        8.13      3.23 o 
   8   7   2       34.93       57.19      8.35 o 
   9   7   2       17.15       10.12      5.63 o 
 -21   1   3        0.00       -0.52      2.72 o 
 -20   1   3        2.10       -0.37      2.71 o 
 -19   1   3       74.56       79.18     17.09 o 
 -18   1   3       10.86        5.37      2.65 o 
 -17   1   3       50.50       53.89      8.41 o 
 -16   1   3        0.16        5.93      3.26 o 
 -15   1   3     1148.08     1174.13     69.62 o 
 -14   1   3      199.27      224.20     28.61 o 
 -13   1   3      920.85      911.27     46.95 o 
 -12   1   3      518.84      533.02     21.14 o 
 -11   1   3        6.83        4.13      2.96 o 
 -10   1   3       29.63       33.57      4.41 o 
  -9   1   3      537.18      572.86     26.55 o 
  -8   1   3       72.41       73.74      8.01 o 
  -7   1   3      109.46       96.45      7.15 o 
  -6   1   3        4.23        7.66      1.55 o 
  -5   1   3     2223.01     2322.46     33.44 o 
  -4   1   3       51.69       51.93      2.35 o 
  -3   1   3     4261.90     4024.78    110.04 o 
  -2   1   3       46.45       30.90      1.09 o 
  -1   1   3     3693.19     3637.98     40.19 o 
   0   1   3    20552.95    18456.83    183.05 o 
   1   1   3     2392.45     2358.90     23.85 o 
   2   1   3     3440.41     3480.83     40.37 o 
   3   1   3      264.14      259.08      5.63 o 
   4   1   3      141.06      156.79      4.14 o 
   5   1   3     3642.21     3671.18     41.26 o 
   6   1   3      240.86      247.64      8.02 o 
   7   1   3       12.02        5.07      2.03 o 
   8   1   3     1352.37     1465.25     36.54 o 
   9   1   3       78.78       82.03     13.17 o 
  10   1   3      149.21      159.13      7.43 o 
  11   1   3       74.15       93.74      5.77 o 
  12   1   3       95.78      103.23      6.49 o 
  13   1   3       43.40       34.38      4.14 o 
  14   1   3       10.50       13.62      2.99 o 
  15   1   3       62.31       66.04      5.92 o 
  16   1   3       77.66       56.08      5.57 o 
  17   1   3       55.90       46.39      5.29 o 
  18   1   3       20.62       16.45      3.39 o 
  19   1   3       37.99       41.01      5.29 o 
  20   1   3        0.43       -1.36      2.79 o 
  21   1   3       79.23       83.82     11.59 o 
 -21   2   3       24.11       30.17      9.70 o 
 -20   2   3       32.95       27.81      9.09 o 
 -19   2   3        6.31        3.23      2.85 o 
 -18   2   3        2.61        3.00      5.19 o 
 -17   2   3        1.59       -0.32      4.73 o 
 -16   2   3        8.16        8.81      5.21 o 
 -15   2   3      295.47      284.57     22.96 o 
 -14   2   3      154.01      160.92     16.21 o 
 -13   2   3      118.01      105.88     13.10 o 
 -12   2   3      120.41      112.26     12.51 o 
 -11   2   3       27.42       34.16      6.69 o 
 -10   2   3      347.60      365.69     21.34 o 
  -9   2   3      120.63      154.86     12.46 o 
  -8   2   3      368.43      446.85     21.68 o 
  -7   2   3     1045.44     1158.10     28.54 o 
  -6   2   3       54.97       46.06      5.12 o 
  -5   2   3     3341.09     3243.35    124.47 o 
  -4   2   3      292.30      308.72     10.64 o 
  -3   2   3      299.44      295.70      7.97 o 
  -2   2   3     3973.40     4213.92     49.78 o 
  -1   2   3      420.43      443.33     11.22 o 
   0   2   3     1279.20     1297.87     24.49 o 
   1   2   3      249.60      250.81      5.05 o 
   2   2   3     1051.19     1038.15     18.55 o 
   3   2   3      527.09      578.70     14.12 o 
   4   2   3        0.20        1.56      0.88 o 
   5   2   3        6.72       17.10      2.16 o 
   6   2   3       26.82       33.32      3.15 o 
   7   2   3      900.55      917.41     27.71 o 
   8   2   3      277.83      274.45     12.94 o 
   9   2   3      136.32      136.91      9.91 o 
  10   2   3       39.79       38.57      3.65 o 
  11   2   3       39.01       43.19      4.11 o 
  12   2   3       40.00       32.18      3.63 o 
  13   2   3        6.92        7.68      2.06 o 
  14   2   3       39.10       39.53      4.77 o 
  15   2   3      216.74      215.40     11.25 o 
  16   2   3        1.42        1.89      2.75 o 
  17   2   3      135.99      133.50      8.88 o 
  18   2   3       31.81       18.57      4.44 o 
  19   2   3        7.36        6.00      2.56 o 
  20   2   3       18.45       19.56      5.31 o 
 -20   3   3       73.56       66.13     13.27 o 
 -19   3   3        7.23       13.90      7.17 o 
 -18   3   3       88.42       72.23     12.87 o 
 -17   3   3      286.25      255.34     23.40 o 
 -16   3   3      175.28      154.49     17.46 o 
 -15   3   3       11.42       15.69      5.19 o 
 -14   3   3      163.90      159.38     16.54 o 
 -13   3   3      533.37      515.81     29.97 o 
 -12   3   3      897.80      854.64     39.35 o 
 -11   3   3      551.98      549.61     28.90 o 
 -10   3   3      142.51      129.94      7.46 o 
  -9   3   3       27.45       23.79      2.89 o 
  -8   3   3      155.59      156.70      6.35 o 
  -7   3   3        4.44        4.21      0.75 o 
  -6   3   3      667.52      686.43     20.10 o 
  -5   3   3      678.70      707.91     20.30 o 
  -4   3   3      231.30      222.43      9.29 o 
  -3   3   3      303.51      362.24     12.02 o 
  -2   3   3      136.97      150.11      6.97 o 
  -1   3   3       20.47       20.91      1.15 o 
   0   3   3        1.22        1.11      1.59 o 
   1   3   3      435.82      484.47     13.32 o 
   2   3   3      164.00      185.34      7.01 o 
   3   3   3     1738.02     1832.26     39.69 o 
   4   3   3       24.45       20.79      2.82 o 
   5   3   3       25.49       26.94      4.67 o 
   6   3   3      367.73      372.58     19.91 o 
   7   3   3        0.83        1.23      1.12 o 
   8   3   3       29.83       31.38      4.12 o 
   9   3   3        9.62       11.75      2.31 o 
  10   3   3     1562.84     1600.52     34.70 o 
  11   3   3      418.24      418.40     13.49 o 
  12   3   3      304.19      308.65     11.85 o 
  13   3   3      432.08      446.39     14.90 o 
  14   3   3       70.66       71.41      8.22 o 
  15   3   3       69.01       62.20      5.80 o 
  16   3   3      407.55      406.56     15.74 o 
  17   3   3        2.46        3.76      3.42 o 
  18   3   3       34.34       40.38      6.01 o 
  19   3   3       31.23       40.07      7.85 o 
 -18   4   3       33.93       58.00      8.57 o 
 -17   4   3       17.07       20.45      5.29 o 
 -16   4   3        0.18       -0.24      2.40 o 
 -15   4   3        0.53        5.58      3.58 o 
 -14   4   3       21.09       14.11      3.72 o 
 -13   4   3       16.96       18.57      7.39 o 
 -12   4   3       15.31       11.81      3.47 o 
 -11   4   3      126.73      112.49      9.30 o 
 -10   4   3      165.10      176.86     11.49 o 
  -9   4   3      180.87      183.03     22.72 o 
  -8   4   3      409.28      385.12     33.69 o 
  -7   4   3        4.11        6.12      2.03 o 
  -6   4   3      129.50      139.45      7.09 o 
  -5   4   3       19.42       17.53      1.84 o 
  -4   4   3       61.40       58.30      3.23 o 
  -3   4   3      222.35      218.42      8.45 o 
  -2   4   3       12.08       14.63      2.36 o 
  -1   4   3       47.91       42.26      2.10 o 
   0   4   3     1001.84     1003.88     30.97 o 
   1   4   3       25.78       32.43      3.68 o 
   2   4   3       16.01        8.63      1.53 o 
   3   4   3       10.75        6.51      6.68 o 
   4   4   3      346.69      354.55     12.98 o 
   5   4   3      459.54      473.74     14.47 o 
   6   4   3      548.29      520.49     17.19 o 
   7   4   3      134.95      141.35      6.40 o 
   8   4   3        8.66        7.40      2.41 o 
   9   4   3      269.19      261.61     14.52 o 
  10   4   3      281.70      270.16     13.32 o 
  11   4   3      133.47      130.50      8.51 o 
  12   4   3       55.45       48.00      6.21 o 
  13   4   3      147.38      160.87     10.10 o 
  14   4   3        2.80        1.09      2.23 o 
  15   4   3      208.28      237.99     16.65 o 
  16   4   3      117.53      124.02     17.54 o 
  17   4   3      175.77      158.82     20.51 o 
  18   4   3       65.68       83.60     15.68 o 
 -16   5   3       13.07        6.97      6.62 o 
 -15   5   3       15.39       13.76      4.26 o 
 -14   5   3        0.99        8.99      4.89 o 
 -13   5   3       12.67       26.12      5.36 o 
 -12   5   3      508.80      520.09     23.25 o 
 -11   5   3       20.44       23.57      4.96 o 
 -10   5   3      472.24      479.29     20.90 o 
  -9   5   3      585.90      573.51     29.40 o 
  -8   5   3       40.70       41.38      7.10 o 
  -7   5   3       31.49       31.41      5.26 o 
  -6   5   3      144.33      149.43      9.75 o 
  -5   5   3      338.32      340.04     12.81 o 
  -4   5   3      197.04      211.30      9.69 o 
  -3   5   3     1154.78     1241.31     36.15 o 
  -2   5   3      206.23      213.77     10.85 o 
  -1   5   3       48.00       44.95      4.66 o 
   0   5   3      222.14      221.70      7.40 o 
   1   5   3       48.81       40.42      3.41 o 
   2   5   3      434.59      455.83     13.06 o 
   3   5   3        0.44        1.69      1.07 o 
   4   5   3        0.34        0.69      0.96 o 
   5   5   3        2.49       -0.93      1.43 o 
   6   5   3       14.64       12.80      2.57 o 
   7   5   3        5.15        8.49      2.35 o 
   8   5   3        3.01        3.63      2.21 o 
   9   5   3       10.80       16.59      9.27 o 
  10   5   3       70.32       73.91      7.84 o 
  11   5   3        0.12       -2.96      4.98 o 
  12   5   3       21.22       24.38      7.69 o 
  13   5   3       16.98       19.51      7.47 o 
  14   5   3        2.66        3.67      4.06 o 
  15   5   3        9.46       14.75      6.70 o 
  16   5   3        0.05       -2.06      4.51 o 
 -13   6   3       12.56       18.58      7.41 o 
 -12   6   3       65.36       73.42     12.71 o 
 -11   6   3       28.26       27.12      7.80 o 
 -10   6   3      277.67      306.91     26.09 o 
  -9   6   3       40.21       42.14      9.07 o 
  -8   6   3      102.53       93.50     18.54 o 
  -7   6   3        3.67       -1.29      4.59 o 
  -6   6   3        2.08        2.53      2.92 o 
  -5   6   3        6.52        6.17      8.78 o 
  -4   6   3      881.61      952.49     32.90 o 
  -3   6   3      152.61      145.17     14.30 o 
  -2   6   3        8.37        3.36      3.63 o 
  -1   6   3        1.70        0.57      3.17 o 
   0   6   3       53.22       46.47      5.10 o 
   1   6   3      137.14      127.56      8.46 o 
   2   6   3       61.40       58.29      5.43 o 
   3   6   3       76.00       65.33     11.65 o 
   4   6   3        4.24        2.01      3.72 o 
   5   6   3      274.75      305.91     25.85 o 
   6   6   3       37.06       35.70      8.61 o 
   7   6   3       50.19       31.92      8.59 o 
   8   6   3        0.86        4.11      3.35 o 
   9   6   3       36.93       32.90      8.80 o 
  10   6   3        0.66       -3.64      3.64 o 
  11   6   3        6.09       15.62      6.85 o 
  12   6   3        4.17        0.94      3.66 o 
  13   6   3       37.30       63.55     12.80 o 
  -9   7   3      116.88      148.26     13.59 o 
  -8   7   3        9.54       10.21      4.35 o 
  -7   7   3        1.01        1.56      3.74 o 
  -6   7   3        6.55        7.25      5.59 o 
  -5   7   3      116.81      107.00     17.01 o 
  -4   7   3       11.01       16.19      8.22 o 
  -3   7   3       45.75       49.38     11.00 o 
  -2   7   3        0.41        0.47      3.73 o 
  -1   7   3        0.02        0.76      4.83 o 
   0   7   3        2.54       -0.13      3.60 o 
   1   7   3        2.69       13.27      4.81 o 
   2   7   3       13.66        5.87      4.32 o 
   3   7   3       61.36       62.78     12.52 o 
   4   7   3        0.51        0.60      4.42 o 
   5   7   3        9.68        2.73      3.71 o 
   6   7   3       93.05      116.30     17.48 o 
   7   7   3       51.29       63.77      8.84 o 
   8   7   3       20.67       13.80      4.56 o 
 -21   0   4      579.13      623.45     43.38 o 
 -20   0   4       40.36       73.26     13.76 o 
 -19   0   4       26.98       35.07      9.36 o 
 -18   0   4        4.60        6.19      4.60 o 
 -17   0   4      416.60      396.14     29.82 o 
 -16   0   4      359.40      357.69     27.44 o 
 -15   0   4       31.99       28.02      7.30 o 
 -14   0   4     2006.56     1991.07     73.65 o 
 -13   0   4     1247.27     1261.49     52.41 o 
 -12   0   4      508.99      549.20     30.16 o 
 -11   0   4     1973.81     2139.96     72.30 o 
 -10   0   4      202.03      220.34     16.95 o 
  -9   0   4       42.51       58.34      7.87 o 
  -8   0   4      946.93      933.45     37.32 o 
  -7   0   4      581.70      622.33     44.27 o 
  -6   0   4      630.68      630.75     18.26 o 
  -5   0   4      684.36      674.25     20.63 o 
  -4   0   4     2190.45     2166.77     58.72 o 
  -3   0   4        7.25       10.49      1.86 o 
  -2   0   4     3612.78     3092.99     74.09 o 
  -1   0   4     8262.66     7356.00    308.78 o 
   0   0   4     5179.03     5198.35     95.24 o 
   1   0   4     8200.56     7699.62    138.48 o 
   2   0   4     3301.85     3315.73     64.09 o 
   3   0   4      322.17      337.17      9.28 o 
   4   0   4        1.07       -0.51      1.41 o 
   5   0   4     2800.04     2842.73     47.16 o 
   6   0   4       71.51       85.30      8.55 o 
   7   0   4      848.26      824.49     33.61 o 
   8   0   4      496.69      534.53     26.22 o 
   9   0   4      324.73      363.96     21.78 o 
  10   0   4      244.38      254.52     18.72 o 
  11   0   4      116.45      114.67     12.82 o 
  12   0   4      377.78      355.52     17.79 o 
  13   0   4      101.46       96.60     27.99 o 
  14   0   4      232.56      200.73     14.10 o 
  15   0   4      781.39      692.18     28.64 o 
  16   0   4        7.01       11.47      4.65 o 
  17   0   4      814.89      725.19     31.28 o 
  18   0   4        7.24        9.65      4.45 o 
  19   0   4       51.38       37.11      7.55 o 
  20   0   4      171.45      166.15     15.70 o 
  21   0   4       46.96       50.34      9.31 o 
 -21   1   4       30.45       33.69      9.94 o 
 -20   1   4        1.22        1.25      3.38 o 
 -19   1   4        0.01       10.39      6.93 o 
 -18   1   4        1.02       -3.14      3.77 o 
 -17   1   4       38.39       43.35      9.59 o 
 -16   1   4      389.17      383.25     27.83 o 
 -15   1   4      583.06      590.36     34.61 o 
 -14   1   4      127.86      131.96     14.70 o 
 -13   1   4      994.35      973.15     43.50 o 
 -12   1   4       23.80       29.15      6.67 o 
 -11   1   4      510.92      494.57     27.07 o 
 -10   1   4       40.06       37.48      6.68 o 
  -9   1   4        0.01        0.12      2.03 o 
  -8   1   4      864.73      897.07     44.22 o 
  -7   1   4      396.55      429.29     10.18 o 
  -6   1   4      805.42      876.38     23.61 o 
  -5   1   4      510.89      564.58     16.84 o 
  -4   1   4      252.90      249.81      6.28 o 
  -3   1   4     3552.73     3525.56     64.27 o 
  -2   1   4        9.05        8.30      0.69 o 
  -1   1   4     9924.83     9541.24     97.11 o 
   0   1   4      216.76      230.44      4.49 o 
   1   1   4     4463.17     4331.00     46.09 o 
   2   1   4      385.79      383.97      6.06 o 
   3   1   4       72.31       79.81      2.80 o 
   4   1   4       82.90       83.88      3.66 o 
   5   1   4        4.28        4.58      1.13 o 
   6   1   4        4.46        3.97      1.22 o 
   7   1   4     2720.97     2956.91     51.00 o 
   8   1   4        0.31        1.66      1.68 o 
   9   1   4      187.73      198.97     11.17 o 
  10   1   4      996.84     1076.74     40.92 o 
  11   1   4      723.97      704.24     25.06 o 
  12   1   4      104.04      100.93      6.49 o 
  13   1   4      446.19      441.79     15.25 o 
  14   1   4        1.46       -0.80      1.92 o 
  15   1   4        0.01        1.20      2.23 o 
  16   1   4       64.07       63.51      6.02 o 
  17   1   4       15.98        9.74      3.87 o 
  18   1   4       43.92       42.21      5.22 o 
  19   1   4        0.05       -0.42      3.31 o 
  20   1   4        0.94        3.17      2.60 o 
 -20   2   4       13.00       27.29      8.46 o 
 -19   2   4       42.90       38.85      9.75 o 
 -18   2   4      151.89      150.43     18.13 o 
 -17   2   4       75.34       77.23     12.48 o 
 -16   2   4       22.32       25.69      6.96 o 
 -15   2   4       27.59       19.61      5.45 o 
 -14   2   4      361.35      341.63     24.27 o 
 -13   2   4        3.24        1.98      2.65 o 
 -12   2   4      399.60      405.87     24.47 o 
 -11   2   4       12.91       17.14      4.93 o 
 -10   2   4      615.58      620.08     26.87 o 
  -9   2   4      135.49      123.94      8.49 o 
  -8   2   4       14.81       19.84      2.63 o 
  -7   2   4       27.30       20.27      1.90 o 
  -6   2   4      175.35      188.00      5.50 o 
  -5   2   4       57.79       41.52      3.09 o 
  -4   2   4        0.03        1.01      0.50 o 
  -3   2   4        1.02        1.42      0.78 o 
  -2   2   4      228.19      239.49      8.66 o 
  -1   2   4     4197.13     4055.62     55.38 o 
   0   2   4     2596.74     2698.40     60.27 o 
   1   2   4     3311.01     3279.80     36.28 o 
   2   2   4     8795.79     8937.13    113.88 o 
   3   2   4        4.71        2.01      0.68 o 
   4   2   4      846.16      880.43     15.82 o 
   5   2   4      668.18      676.91     20.09 o 
   6   2   4      165.91      165.29      7.39 o 
   7   2   4      165.33      180.56      8.06 o 
   8   2   4      762.81      771.16     19.95 o 
   9   2   4      102.52      116.43      8.75 o 
  10   2   4       71.20       64.21      6.95 o 
  11   2   4      613.83      597.83     16.56 o 
  12   2   4        3.20        3.90      1.84 o 
  13   2   4      224.22      215.05     12.81 o 
  14   2   4        4.04        4.61      3.55 o 
  15   2   4       41.58       34.30      4.24 o 
  16   2   4       16.10       15.64      3.24 o 
  17   2   4      128.07      118.66      8.47 o 
  18   2   4        3.90        1.76      2.54 o 
  19   2   4       52.22       45.49      6.11 o 
  20   2   4       30.24       33.33      5.19 o 
 -19   3   4        3.27        3.02      4.50 o 
 -18   3   4        4.78       14.49      6.42 o 
 -17   3   4       84.67       97.56     14.01 o 
 -16   3   4      120.91      110.44     14.52 o 
 -15   3   4      128.85      142.97     15.83 o 
 -14   3   4       54.88       43.55      8.65 o 
 -13   3   4        3.09        2.19      2.90 o 
 -12   3   4        0.41       -0.08      1.77 o 
 -11   3   4      136.58      131.14     12.97 o 
 -10   3   4        7.67        5.47      1.70 o 
  -9   3   4      331.34      308.95     20.18 o 
  -8   3   4       92.13       74.47      3.83 o 
  -7   3   4       92.27       86.44      6.39 o 
  -6   3   4      293.94      309.26     12.23 o 
  -5   3   4      208.83      213.38     11.44 o 
  -4   3   4      152.20      161.78      7.45 o 
  -3   3   4      333.35      334.28     10.99 o 
  -2   3   4      236.11      255.36      7.29 o 
  -1   3   4      430.40      395.88     14.13 o 
   0   3   4      307.55      302.23      7.58 o 
   1   3   4       65.38       63.60      2.85 o 
   2   3   4      178.14      163.12      6.95 o 
   3   3   4      518.51      481.28     12.38 o 
   4   3   4      144.46      147.21      7.83 o 
   5   3   4       41.13       42.23      4.23 o 
   6   3   4      122.46      108.93     10.69 o 
   7   3   4      386.77      366.39     15.84 o 
   8   3   4       24.16       24.27      3.19 o 
   9   3   4       97.19      103.31      5.29 o 
  10   3   4     2968.46     2801.13     53.95 o 
  11   3   4       73.56       77.44      6.34 o 
  12   3   4      853.51      852.84     30.15 o 
  13   3   4        4.94        2.86      1.99 o 
  14   3   4        0.08        3.05      2.03 o 
  15   3   4      138.41      152.51      9.14 o 
  16   3   4        2.21        5.18      2.10 o 
  17   3   4        5.10        5.56      2.32 o 
  18   3   4        0.25       -3.17      3.17 o 
  19   3   4        6.33       14.09      3.25 o 
 -18   4   4       93.18      110.09     11.82 o 
 -17   4   4       14.79       33.13      6.19 o 
 -16   4   4       29.25       24.07      6.45 o 
 -15   4   4       20.14       15.16      4.18 o 
 -14   4   4        9.41        5.61      3.08 o 
 -13   4   4      298.64      283.97     16.32 o 
 -12   4   4        1.97        6.41      2.82 o 
 -11   4   4       70.26       61.02      6.80 o 
 -10   4   4       17.83       15.07      3.35 o 
  -9   4   4      225.42      216.20     12.15 o 
  -8   4   4        1.50        2.01      1.51 o 
  -7   4   4       51.48       34.92      4.34 o 
  -6   4   4       18.10       17.23      2.95 o 
  -5   4   4      136.34      131.21     12.46 o 
  -4   4   4      242.50      249.94     10.21 o 
  -3   4   4       23.12       23.16      2.57 o 
  -2   4   4        3.14        3.91      2.39 o 
  -1   4   4       85.97       91.64      6.25 o 
   0   4   4        2.38        3.66      1.03 o 
   1   4   4       12.41        6.48      1.13 o 
   2   4   4      322.38      305.48      8.84 o 
   3   4   4        4.73        3.49      1.05 o 
   4   4   4       39.30       39.79      6.40 o 
   5   4   4       45.69       42.65      6.94 o 
   6   4   4       46.15       51.66      7.54 o 
   7   4   4        2.09        5.29      1.84 o 
   8   4   4      471.49      497.52     24.50 o 
   9   4   4       24.51       23.46      2.80 o 
  10   4   4       57.92       57.78      7.67 o 
  11   4   4        6.45        6.03      2.04 o 
  12   4   4        8.74        3.37      2.09 o 
  13   4   4        2.82       -0.02      2.38 o 
  14   4   4      258.63      263.19     14.00 o 
  15   4   4      273.84      300.03     15.30 o 
  16   4   4       84.57       84.11      8.36 o 
  17   4   4       16.52       14.32      4.47 o 
 -16   5   4       31.12       41.29     10.38 o 
 -15   5   4       26.52       29.59      8.91 o 
 -14   5   4      153.87      173.75     20.97 o 
 -13   5   4        0.09        9.78      5.90 o 
 -12   5   4        6.85       -2.47      5.28 o 
 -11   5   4       16.46       20.80      4.20 o 
 -10   5   4        8.08        5.51      2.60 o 
  -9   5   4      168.79      161.03     12.70 o 
  -8   5   4       20.35       13.67      5.50 o 
  -7   5   4      120.50      135.63      9.38 o 
  -6   5   4       72.89       78.14      6.80 o 
  -5   5   4      330.11      321.33     12.22 o 
  -4   5   4       54.34       53.93      4.63 o 
  -3   5   4      806.12      794.07     20.50 o 
  -2   5   4        3.63        2.55      1.67 o 
  -1   5   4       39.59       39.90      4.44 o 
   0   5   4       10.14        8.22      3.16 o 
   1   5   4      184.56      184.62      7.62 o 
   2   5   4      501.85      510.21     13.39 o 
   3   5   4       39.64       38.60      3.51 o 
   4   5   4      205.53      208.80     11.50 o 
   5   5   4        0.26        1.12      1.37 o 
   6   5   4      226.01      229.01     20.68 o 
   7   5   4       77.97       85.30      7.16 o 
   8   5   4       40.89       28.62      4.51 o 
   9   5   4       19.27       13.40      2.88 o 
  10   5   4       94.98      107.33     12.34 o 
  11   5   4      232.65      245.17     22.06 o 
  12   5   4       57.42       40.43      6.38 o 
  13   5   4        1.33        3.06      2.45 o 
  14   5   4       76.50       94.21     10.71 o 
  15   5   4        0.38       -1.67      4.95 o 
 -13   6   4       53.79       69.63     13.41 o 
 -12   6   4        2.44        0.39      4.37 o 
 -11   6   4      144.79      162.79     19.34 o 
 -10   6   4        0.26        5.70      6.11 o 
  -9   6   4       23.74       28.47      7.40 o 
  -8   6   4      143.13      126.08     12.71 o 
  -7   6   4       27.90       21.08      4.77 o 
  -6   6   4       87.38       83.48     10.22 o 
  -5   6   4       70.41       70.05     16.86 o 
  -4   6   4       68.26       68.54     12.19 o 
  -3   6   4      778.06      851.75     30.79 o 
  -2   6   4      115.58      136.77     10.24 o 
  -1   6   4       72.05       65.92      6.25 o 
   0   6   4        0.56        0.25      2.04 o 
   1   6   4      178.25      170.37      9.95 o 
   2   6   4      117.05      118.39      9.73 o 
   3   6   4       28.25       19.16      4.08 o 
   4   6   4        0.18        2.29      4.45 o 
   5   6   4      184.44      158.79     18.51 o 
   6   6   4       12.53        6.67      4.36 o 
   7   6   4        6.35        0.14      4.65 o 
   8   6   4       32.87       32.98      8.78 o 
   9   6   4        0.54        4.28      4.94 o 
  10   6   4        9.53       11.84      6.93 o 
  11   6   4        1.98        9.04      5.40 o 
  12   6   4       39.45       51.25     11.65 o 
  -8   7   4        0.99        1.17      4.29 o 
  -7   7   4       38.33       48.67      7.69 o 
  -6   7   4       32.24       45.03      7.16 o 
  -5   7   4       40.49       38.48     10.14 o 
  -4   7   4        8.17       -3.85      5.86 o 
  -3   7   4        2.21       -0.20      4.81 o 
  -2   7   4       99.93       74.11     13.22 o 
  -1   7   4       12.77       20.99      6.04 o 
   0   7   4       30.33       67.51      9.32 o 
   1   7   4        0.49        6.49      3.65 o 
   2   7   4       11.46       10.06      5.65 o 
   3   7   4       13.63        9.56      5.35 o 
   4   7   4        3.27       29.62      8.45 o 
   5   7   4      167.72      156.87     20.43 o 
   6   7   4        0.59        0.88      4.96 o 
   7   7   4       27.62       48.70     11.23 o 
   8   7   4       10.31        2.21      2.88 o 
 -21   1   5        2.01        4.38      5.78 o 
 -20   1   5      255.01      254.43     25.57 o 
 -19   1   5       35.30       37.18     10.25 o 
 -18   1   5       43.08       32.11      8.12 o 
 -17   1   5       20.65       15.08      6.48 o 
 -16   1   5        1.06        1.39      3.20 o 
 -15   1   5       11.82       10.00      4.31 o 
 -14   1   5       44.44       36.21      7.53 o 
 -13   1   5      101.60       86.83     11.73 o 
 -12   1   5      109.36      121.61     21.13 o 
 -11   1   5      133.62      130.56      7.43 o 
 -10   1   5       69.63       72.52      5.17 o 
  -9   1   5     1194.52     1190.07     26.64 o 
  -8   1   5       19.77       11.42      1.96 o 
  -7   1   5       48.55       50.88      3.22 o 
  -6   1   5      626.17      703.63     13.64 o 
  -5   1   5       20.28       18.69      2.00 o 
  -4   1   5       71.41       89.64      5.03 o 
  -3   1   5      414.48      404.10     12.64 o 
  -2   1   5       40.61       36.55      2.25 o 
  -1   1   5     1932.53     1822.50     23.99 o 
   0   1   5     1698.84     1698.19     18.45 o 
   1   1   5      122.84      144.88      3.93 o 
   2   1   5      502.15      531.14      9.42 o 
   3   1   5        3.36        1.93      0.95 o 
   4   1   5       82.61       85.37      3.90 o 
   5   1   5       17.46       18.96      1.99 o 
   6   1   5        0.50        3.06      1.66 o 
   7   1   5      726.22      722.00     18.50 o 
   8   1   5      246.41      241.61     12.14 o 
   9   1   5      332.01      390.49     16.64 o 
  10   1   5       27.86       41.43      5.49 o 
  11   1   5       28.03       30.70      7.65 o 
  12   1   5      277.40      280.94     15.49 o 
  13   1   5      486.49      512.03     16.21 o 
  14   1   5       47.48       40.00      4.53 o 
  15   1   5       52.27       54.06      5.37 o 
  16   1   5       10.71        6.60      3.30 o 
  17   1   5        0.01        1.32      1.83 o 
  18   1   5       20.82       11.37      3.67 o 
  19   1   5        5.51        3.37      2.22 o 
  20   1   5        8.20       11.31      3.57 o 
 -20   2   5        0.89        4.93      3.76 o 
 -19   2   5       12.07       16.35      4.96 o 
 -18   2   5      170.97      181.19     32.11 o 
 -17   2   5       18.84       24.83      5.56 o 
 -16   2   5       28.42       27.24     10.05 o 
 -15   2   5       10.06       12.09      3.93 o 
 -14   2   5      156.21      174.02     19.87 o 
 -13   2   5        1.83       -2.68      2.68 o 
 -12   2   5        0.05        4.03      2.05 o 
 -11   2   5        3.16        1.41      1.24 o 
 -10   2   5      250.18      235.21      9.48 o 
  -9   2   5        7.54        6.39      1.67 o 
  -8   2   5        1.09        1.20      0.86 o 
  -7   2   5       10.79        6.44      1.10 o 
  -6   2   5       98.87       88.59      3.66 o 
  -5   2   5      526.75      555.70     13.82 o 
  -4   2   5       20.76       15.21      1.14 o 
  -3   2   5        0.08        0.45      0.46 o 
  -2   2   5      316.57      299.88      6.36 o 
  -1   2   5     1324.80     1338.34     20.79 o 
   0   2   5      169.05      158.47      4.56 o 
   1   2   5      204.41      174.07      6.21 o 
   2   2   5      283.93      273.77      7.36 o 
   3   2   5       92.52       82.27      3.19 o 
   4   2   5     2213.49     2340.01     39.51 o 
   5   2   5       37.65       28.47      2.74 o 
   6   2   5      838.56      839.77     20.12 o 
   7   2   5       21.07       22.45      2.96 o 
   8   2   5      279.14      288.22     11.22 o 
   9   2   5      300.04      290.54     11.81 o 
  10   2   5       52.20       57.23      6.48 o 
  11   2   5      270.97      253.96     14.44 o 
  12   2   5      574.53      524.64     16.09 o 
  13   2   5      201.92      197.54      9.79 o 
  14   2   5      129.30      125.25      8.08 o 
  15   2   5      196.20      201.53     10.60 o 
  16   2   5       10.43        6.54      3.01 o 
  17   2   5       17.64       12.63      3.16 o 
  18   2   5        1.88        3.13      1.91 o 
  19   2   5        0.26        3.69      2.52 o 
 -19   3   5      207.67      245.77     43.04 o 
 -18   3   5       36.39       30.95      6.19 o 
 -17   3   5       71.49       75.84     13.57 o 
 -16   3   5        7.74        9.78      3.79 o 
 -15   3   5      141.44      152.76     22.16 o 
 -14   3   5      121.58      103.77      9.72 o 
 -13   3   5       40.81       41.29      4.43 o 
 -12   3   5       19.25       16.40      2.67 o 
 -11   3   5      234.15      232.08     15.94 o 
 -10   3   5        0.08       -0.90      1.28 o 
  -9   3   5        5.00        8.94      1.82 o 
  -8   3   5      237.31      244.97      8.04 o 
  -7   3   5      136.66      150.87      7.30 o 
  -6   3   5        0.33       -0.07      0.60 o 
  -5   3   5       90.41       81.54     10.08 o 
  -4   3   5      470.53      458.71     22.74 o 
  -3   3   5      231.55      228.10     21.91 o 
  -2   3   5       27.36       25.24      2.26 o 
  -1   3   5      283.01      282.79      7.55 o 
   0   3   5      500.38      526.14     13.33 o 
   1   3   5       48.98       53.57      2.53 o 
   2   3   5      227.29      194.36      5.98 o 
   3   3   5      456.46      402.38     11.07 o 
   4   3   5       71.29       85.81      5.88 o 
   5   3   5       49.62       36.95      4.55 o 
   6   3   5       38.67       38.39      6.71 o 
   7   3   5      173.21      171.87      8.52 o 
   8   3   5        0.00        2.00      1.63 o 
   9   3   5       19.01       13.59      2.75 o 
  10   3   5      206.11      222.19     15.74 o 
  11   3   5      217.54      229.53      9.96 o 
  12   3   5      150.41      157.35     10.15 o 
  13   3   5        0.06       -0.96      2.17 o 
  14   3   5       55.25       52.27      5.41 o 
  15   3   5        0.54        3.50      2.35 o 
  16   3   5       14.08       10.97      3.50 o 
  17   3   5       38.84       44.59      7.08 o 
  18   3   5       80.14       90.16      7.95 o 
 -18   4   5       32.64       51.94     12.29 o 
 -17   4   5       26.08       36.76     10.46 o 
 -16   4   5       89.13      101.71     10.49 o 
 -15   4   5       31.15       27.76      5.16 o 
 -14   4   5       71.06       88.44     11.07 o 
 -13   4   5      132.93      127.32     10.66 o 
 -12   4   5       71.84       62.53     10.25 o 
 -11   4   5      717.57      661.33     24.61 o 
 -10   4   5       18.68       10.67      3.04 o 
  -9   4   5       55.83       47.22      5.59 o 
  -8   4   5       60.39       53.82      6.86 o 
  -7   4   5       24.94       17.99      3.15 o 
  -6   4   5        4.35        4.18      1.55 o 
  -5   4   5      127.27      122.44     14.21 o 
  -4   4   5      174.91      172.77      7.19 o 
  -3   4   5      135.70      121.65      6.21 o 
  -2   4   5        4.38        5.05      1.11 o 
  -1   4   5      256.39      255.42     16.87 o 
   0   4   5      229.66      242.30      6.24 o 
   1   4   5      139.79      124.72      4.52 o 
   2   4   5      171.84      167.97      5.63 o 
   3   4   5       83.92       95.05      5.54 o 
   4   4   5      343.69      327.61     13.26 o 
   5   4   5        0.93        1.06      1.94 o 
   6   4   5       47.25       43.69      7.60 o 
   7   4   5        0.01        0.85      1.92 o 
   8   4   5       17.38       19.85      7.73 o 
   9   4   5        9.20        5.12      1.87 o 
  10   4   5      301.22      312.84     11.64 o 
  11   4   5       20.69       15.52      3.20 o 
  12   4   5      720.01      673.21     27.76 o 
  13   4   5      209.07      210.95     12.14 o 
  14   4   5       36.81       34.21      5.17 o 
  15   4   5       24.84       27.46      4.68 o 
  16   4   5       55.11       50.45      9.37 o 
  17   4   5       44.09       53.20      6.84 o 
 -15   5   5        0.00        2.71      3.98 o 
 -14   5   5        0.83        1.34      3.30 o 
 -13   5   5        0.08        0.91      2.98 o 
 -12   5   5       51.39       62.75     11.94 o 
 -11   5   5       77.56       70.57     12.17 o 
 -10   5   5       87.56       87.15     13.30 o 
  -9   5   5        0.24       -3.14      3.40 o 
  -8   5   5        0.13       -3.33      4.49 o 
  -7   5   5      119.43      114.97     14.39 o 
  -6   5   5       76.55       67.10      7.74 o 
  -5   5   5        1.55       -0.45      2.18 o 
  -4   5   5      520.21      518.44     24.77 o 
  -3   5   5      779.48      801.99     41.27 o 
  -2   5   5      153.51      165.32      9.45 o 
  -1   5   5      350.24      331.70     13.56 o 
   0   5   5       17.17       20.60      3.43 o 
   1   5   5       37.91       26.49      3.85 o 
   2   5   5       29.98       28.93      4.71 o 
   3   5   5      295.05      296.76     22.34 o 
   4   5   5        0.03        1.00      1.89 o 
   5   5   5        1.07       -0.26      2.20 o 
   6   5   5       10.77        9.03      2.44 o 
   7   5   5        3.00        4.46      2.46 o 
   8   5   5        3.93        1.32      1.92 o 
   9   5   5       94.27       90.66      9.18 o 
  10   5   5      148.73      150.29      9.43 o 
  11   5   5       75.80       98.36      9.93 o 
  12   5   5       14.21       16.12      4.33 o 
  13   5   5       27.87       18.45      4.55 o 
  14   5   5       94.39      114.95     18.33 o 
  15   5   5       23.32       19.93      4.89 o 
 -12   6   5       80.55       99.16     16.15 o 
 -11   6   5      124.27      137.84     18.31 o 
 -10   6   5      177.74      211.67     22.15 o 
  -9   6   5      127.98      154.29     13.43 o 
  -8   6   5      299.93      302.15     18.62 o 
  -7   6   5      142.59      127.92     11.73 o 
  -6   6   5       23.70       21.89      4.62 o 
  -5   6   5       16.33       12.90      3.86 o 
  -4   6   5      318.35      345.43     19.07 o 
  -3   6   5        0.02       -0.06      3.51 o 
  -2   6   5       11.78        9.07      3.26 o 
  -1   6   5       68.92       74.02      6.89 o 
   0   6   5       11.54        5.09      2.61 o 
   1   6   5        0.91        0.85      1.67 o 
   2   6   5       10.58       15.38      3.98 o 
   3   6   5       90.49       91.16     16.01 o 
   4   6   5        7.01        4.43      2.22 o 
   5   6   5        5.11        7.36      5.13 o 
   6   6   5       12.68        6.29      4.46 o 
   7   6   5       14.86       19.39      7.01 o 
   8   6   5       13.57       17.65      4.21 o 
   9   6   5       10.37       23.33      8.10 o 
  10   6   5       26.24       50.38     11.38 o 
  11   6   5       17.22       18.07      7.08 o 
  12   6   5       60.63       67.30     13.60 o 
  -7   7   5        0.90       -4.19      4.19 o 
  -6   7   5       31.29       25.59      5.20 o 
  -5   7   5        1.90        1.38      2.89 o 
  -4   7   5        1.13       -5.89      5.93 o 
  -3   7   5        9.59       13.27      6.72 o 
  -2   7   5       86.69       85.95     14.94 o 
  -1   7   5       15.91       11.81      3.90 o 
   0   7   5        1.60        5.16      3.99 o 
   1   7   5        0.61       -4.03      4.69 o 
   2   7   5        7.18        2.56      3.98 o 
   3   7   5      134.00      153.77     19.64 o 
   4   7   5       14.01       18.04      7.22 o 
   5   7   5       55.44       73.75     14.32 o 
   6   7   5       33.89       48.69     11.75 o 
   7   7   5       26.12       32.58      9.72 o 
 -20   0   6       95.50       94.90     15.40 o 
 -19   0   6        1.94       14.68      7.50 o 
 -18   0   6      128.60      110.52     15.84 o 
 -17   0   6       75.94       70.02     12.15 o 
 -16   0   6       54.52       73.48     11.84 o 
 -15   0   6     3296.75     3356.28    111.03 o 
 -14   0   6     1816.13     1885.35     71.08 o 
 -13   0   6      502.37      483.70     29.17 o 
 -12   0   6     2062.54     2159.22     74.94 o 
 -11   0   6      186.94      170.64     15.49 o 
 -10   0   6       69.88       75.41      9.78 o 
  -9   0   6      482.75      560.37     28.02 o 
  -8   0   6     1477.37     1363.75     48.96 o 
  -7   0   6     1684.17     1866.17     60.77 o 
  -6   0   6     1033.50     1045.82     39.17 o 
  -5   0   6     2810.93     2827.18     58.17 o 
  -4   0   6     2541.05     2517.99     75.23 o 
  -3   0   6     3776.14     3885.16    107.66 o 
  -2   0   6       34.41       35.76      3.70 o 
  -1   0   6     1103.39     1086.74     27.04 o 
   0   0   6      845.91      838.00     31.89 o 
   1   0   6       53.03       51.61      6.73 o 
   2   0   6     1536.92     1633.66     53.42 o 
   3   0   6      748.47      798.01     31.76 o 
   4   0   6      289.91      295.74     12.08 o 
   5   0   6      870.39      849.20     24.27 o 
   6   0   6       19.99       20.25      3.50 o 
   7   0   6       85.17       74.87      6.62 o 
   8   0   6       68.23       59.15      8.49 o 
   9   0   6       12.82       18.86      5.30 o 
  10   0   6      469.81      459.29     27.08 o 
  11   0   6        8.25       23.08      6.21 o 
  12   0   6       75.34       64.46     10.34 o 
  13   0   6       54.09       44.29      8.63 o 
  14   0   6       64.51       63.09      8.17 o 
  15   0   6       99.69      110.87     18.90 o 
  16   0   6        0.18       -1.08      2.43 o 
  17   0   6       17.34       17.23      5.11 o 
  18   0   6        0.55       -2.53      2.53 o 
  19   0   6       89.91      102.57     12.29 o 
  20   0   6        9.62        6.76      4.23 o 
 -20   1   6       16.99       30.17      5.16 o 
 -19   1   6        0.54        2.84      3.37 o 
 -18   1   6        6.46        4.31      1.79 o 
 -17   1   6       74.88       65.88      6.61 o 
 -16   1   6       31.39       26.32      5.74 o 
 -15   1   6      242.23      232.98     11.92 o 
 -14   1   6        1.19       -1.47      2.17 o 
 -13   1   6      774.50      748.92     21.56 o 
 -12   1   6       71.58       69.28      5.77 o 
 -11   1   6        6.41        6.54      1.99 o 
 -10   1   6       27.20       22.99      3.46 o 
  -9   1   6       96.48       99.89      7.39 o 
  -8   1   6      401.42      422.96     15.89 o 
  -7   1   6      313.03      352.87     10.98 o 
  -6   1   6      480.27      440.17     13.78 o 
  -5   1   6      860.91      860.05     18.00 o 
  -4   1   6     2579.19     2522.96     41.75 o 
  -3   1   6      384.91      351.48      6.98 o 
  -2   1   6      747.90      721.40     22.23 o 
  -1   1   6      115.43      127.59      4.45 o 
   0   1   6       25.15       23.29      2.16 o 
   1   1   6     1088.95     1055.58     15.61 o 
   2   1   6      228.44      263.54      7.50 o 
   3   1   6       54.16       80.84      3.73 o 
   4   1   6        0.32        0.33      1.22 o 
   5   1   6      696.49      762.36     18.31 o 
   6   1   6        0.17        2.18      1.46 o 
   7   1   6      216.97      210.55      9.10 o 
   8   1   6      102.46       97.63      6.36 o 
   9   1   6        7.41       18.91      5.06 o 
  10   1   6       22.30       22.73      4.42 o 
  11   1   6      119.57      122.47      9.90 o 
  12   1   6       19.41       19.39      4.35 o 
  13   1   6      340.56      349.68     18.52 o 
  14   1   6       42.37       48.96      5.19 o 
  15   1   6      485.59      488.10     17.12 o 
  16   1   6       32.45       31.53      6.44 o 
  17   1   6      122.63      135.63      9.36 o 
  18   1   6       13.18        9.22      2.86 o 
  19   1   6        2.80        4.47      2.62 o 
 -20   2   6        3.56        5.93      4.98 o 
 -19   2   6        0.99       -1.35      3.23 o 
 -18   2   6       27.57       35.95      5.32 o 
 -17   2   6      105.89      103.35     11.24 o 
 -16   2   6        1.09        3.32      1.97 o 
 -15   2   6      559.87      568.10     19.15 o 
 -14   2   6      127.67      128.18      8.22 o 
 -13   2   6      514.65      504.86     16.75 o 
 -12   2   6       80.89       87.02      6.32 o 
 -11   2   6      133.75      135.39      7.44 o 
 -10   2   6       45.28       32.10      3.43 o 
  -9   2   6      334.54      321.43     16.51 o 
  -8   2   6      148.26      137.25      5.42 o 
  -7   2   6      798.54      761.80     16.21 o 
  -6   2   6       10.67        8.75      1.43 o 
  -5   2   6      361.19      351.81      8.21 o 
  -4   2   6       11.21       16.71      1.27 o 
  -3   2   6        6.05        4.95      1.11 o 
  -2   2   6       64.49       59.20      3.06 o 
  -1   2   6       80.40       86.90      3.39 o 
   0   2   6      765.83      819.52     13.40 o 
   1   2   6     3734.81     3864.88     49.95 o 
   2   2   6      128.36      105.97      4.11 o 
   3   2   6     1025.03     1119.07     38.03 o 
   4   2   6      483.42      486.74     12.35 o 
   5   2   6      712.31      749.17     17.29 o 
   6   2   6       12.10       12.25      2.24 o 
   7   2   6       95.98       89.30      5.96 o 
   8   2   6     2386.39     2447.11     46.40 o 
   9   2   6      200.24      205.82      9.96 o 
  10   2   6     1738.33     1712.63     45.54 o 
  11   2   6     1720.42     1722.36     46.71 o 
  12   2   6       24.43       30.39     12.77 o 
  13   2   6      339.58      351.61     18.79 o 
  14   2   6        1.28        2.11      1.87 o 
  15   2   6        3.74        3.21      2.16 o 
  16   2   6        0.26        2.03      2.58 o 
  17   2   6        0.60       -0.19      2.97 o 
  18   2   6       13.11       13.17      4.38 o 
  19   2   6        6.56        2.35      2.31 o 
 -19   3   6       70.69       93.91     10.94 o 
 -18   3   6        0.45       -2.15      3.34 o 
 -17   3   6      130.82      149.82     12.96 o 
 -16   3   6       25.95       20.41      4.81 o 
 -15   3   6      233.24      221.56     14.82 o 
 -14   3   6       12.59        6.27      5.03 o 
 -13   3   6       43.28       53.69      6.68 o 
 -12   3   6      367.63      304.46     12.16 o 
 -11   3   6       78.43       67.61      5.92 o 
 -10   3   6        6.73        3.15      1.87 o 
  -9   3   6      167.73      171.26      7.10 o 
  -8   3   6      165.05      162.52      6.82 o 
  -7   3   6       43.75       38.53      4.17 o 
  -6   3   6      127.67      126.37      5.14 o 
  -5   3   6       14.65       13.70      1.31 o 
  -4   3   6        8.59        6.94      1.88 o 
  -3   3   6       33.35       37.47      2.70 o 
  -2   3   6      233.63      252.05      8.14 o 
  -1   3   6       20.04       18.35      1.87 o 
   0   3   6     2857.47     2974.33     61.24 o 
   1   3   6     1311.94     1364.43     32.70 o 
   2   3   6     1498.13     1493.08     23.96 o 
   3   3   6       31.58       30.73      6.26 o 
   4   3   6       19.25       19.81      3.68 o 
   5   3   6        9.75        8.05      2.23 o 
   6   3   6        0.40       -0.17      1.31 o 
   7   3   6      172.83      150.08      8.06 o 
   8   3   6        0.46        0.35      1.40 o 
   9   3   6       92.18       95.29      6.91 o 
  10   3   6        2.41       -0.05      2.13 o 
  11   3   6       64.15       59.76      9.75 o 
  12   3   6       64.38       67.07      5.56 o 
  13   3   6       54.63       60.47      5.64 o 
  14   3   6       17.36       14.92      3.16 o 
  15   3   6        7.87        3.25      3.09 o 
  16   3   6       44.95       50.96      5.51 o 
  17   3   6        2.09        4.88      2.67 o 
  18   3   6      103.42      125.60      9.35 o 
 -17   4   6       82.43       87.93     15.69 o 
 -16   4   6       64.15       64.78     12.89 o 
 -15   4   6      190.67      231.54     24.38 o 
 -14   4   6      171.68      153.91     19.14 o 
 -13   4   6       32.40       19.07      7.40 o 
 -12   4   6        4.62       -3.26      3.95 o 
 -11   4   6       13.70        8.03      2.48 o 
 -10   4   6       40.45       36.81      4.91 o 
  -9   4   6        7.97        3.54      2.42 o 
  -8   4   6       45.71       44.07      4.78 o 
  -7   4   6      154.65      166.94     19.84 o 
  -6   4   6      595.06      559.34     36.24 o 
  -5   4   6      434.41      380.78     20.04 o 
  -4   4   6      603.93      621.77     22.46 o 
  -3   4   6      178.56      159.74     12.71 o 
  -2   4   6      741.64      778.72     21.09 o 
  -1   4   6      362.37      357.20     18.83 o 
   0   4   6       20.03       16.11      2.65 o 
   1   4   6       45.42       44.72      2.47 o 
   2   4   6       76.44       77.32      3.86 o 
   3   4   6       44.85       46.54      7.21 o 
   4   4   6      143.89      128.68     13.35 o 
   5   4   6        1.87        4.08      3.06 o 
   6   4   6       31.82       23.45      5.52 o 
   7   4   6       20.90       17.21      5.00 o 
   8   4   6       12.80       13.10      4.67 o 
   9   4   6       38.30       29.32      5.13 o 
  10   4   6      244.28      222.59     14.55 o 
  11   4   6       13.18       15.10      4.38 o 
  12   4   6      105.14      109.75     12.07 o 
  13   4   6        4.38        2.55      2.15 o 
  14   4   6       93.24      108.28      9.16 o 
  15   4   6       26.81       28.96      4.99 o 
  16   4   6      196.95      215.13     16.67 o 
 -15   5   6       89.36       99.87     16.49 o 
 -14   5   6       28.17       30.11      8.52 o 
 -13   5   6       14.94       27.43      8.81 o 
 -12   5   6       95.98      110.99     16.13 o 
 -11   5   6        1.78        1.84      3.45 o 
 -10   5   6       17.92       21.06      6.36 o 
  -9   5   6       58.46       58.05     10.92 o 
  -8   5   6      100.36      110.74     14.86 o 
  -7   5   6        8.40        8.86      4.64 o 
  -6   5   6       47.55       50.74      7.10 o 
  -5   5   6        5.00        1.79      1.90 o 
  -4   5   6      835.47      900.55     31.20 o 
  -3   5   6       52.14       45.16      6.94 o 
  -2   5   6      306.82      292.76     34.50 o 
  -1   5   6      212.99      210.17     15.12 o 
   0   5   6        0.04        1.26      1.80 o 
   1   5   6      117.16      104.64      7.54 o 
   2   5   6       64.57       69.82      7.43 o 
   3   5   6       30.32       22.89      5.96 o 
   4   5   6      238.61      218.82     13.35 o 
   5   5   6      106.75       76.34      7.97 o 
   6   5   6      304.77      250.24     20.14 o 
   7   5   6        0.69        0.07      2.55 o 
   8   5   6       17.66       13.64      3.13 o 
   9   5   6       39.20       34.79      4.53 o 
  10   5   6       37.79       44.09      5.28 o 
  11   5   6       20.63       22.48      4.84 o 
  12   5   6        5.80       11.53      4.24 o 
  13   5   6       32.74       19.11      7.54 o 
  14   5   6        0.88        3.07      5.00 o 
 -12   6   6       11.91       21.25      8.99 o 
 -11   6   6       93.34      105.94     16.44 o 
 -10   6   6       29.06       28.69      8.72 o 
  -9   6   6      134.41      130.57     12.27 o 
  -8   6   6       21.21       24.39      5.31 o 
  -7   6   6       13.48        5.42      3.43 o 
  -6   6   6      105.63      114.63     18.21 o 
  -5   6   6       29.62       41.47      6.67 o 
  -4   6   6        8.05        7.33      3.26 o 
  -3   6   6        1.37        0.41      2.35 o 
  -2   6   6       46.38       50.01      6.96 o 
  -1   6   6        1.73        0.82      2.14 o 
   0   6   6       20.16       13.43      3.12 o 
   1   6   6       10.16        8.63      4.04 o 
   2   6   6        3.30        5.32      3.16 o 
   3   6   6        5.22        4.45      4.02 o 
   4   6   6       64.88       67.26      8.04 o 
   5   6   6        0.58        0.82      2.94 o 
   6   6   6        2.47        5.71      5.39 o 
   7   6   6      125.19      153.71     18.43 o 
   8   6   6       46.62       50.60      7.72 o 
   9   6   6        0.66       -0.30      2.94 o 
  10   6   6        0.39       11.66      5.05 o 
  11   6   6       76.02       99.33     16.24 o 
  -6   7   6        7.30       -2.61      2.61 o 
  -5   7   6      111.73      127.60     12.48 o 
  -4   7   6        2.56        2.62      5.98 o 
  -3   7   6        0.85       -0.38      3.47 o 
  -2   7   6        0.65        2.00      3.13 o 
  -1   7   6       31.47       31.96      9.49 o 
   0   7   6       26.10       23.85     10.12 o 
   1   7   6        0.12       -1.44      3.64 o 
   2   7   6      114.47      144.56     18.74 o 
   3   7   6        1.10        1.57      4.44 o 
   4   7   6        0.05       -1.44      4.37 o 
   5   7   6        1.11       18.89      7.62 o 
 -20   1   7       38.23       62.32     13.03 o 
 -19   1   7       13.50       21.47      5.21 o 
 -18   1   7       46.97       44.12      6.97 o 
 -17   1   7       26.66       32.27      6.19 o 
 -16   1   7       39.17       40.74      6.50 o 
 -15   1   7      122.08      130.02     10.92 o 
 -14   1   7      309.37      314.93     22.94 o 
 -13   1   7      481.66      467.36     20.60 o 
 -12   1   7        0.54        0.56      5.30 o 
 -11   1   7      225.82      227.11     12.96 o 
 -10   1   7      122.81      112.36     10.18 o 
  -9   1   7       35.09       35.48      4.81 o 
  -8   1   7       64.45       58.54      6.07 o 
  -7   1   7       28.91       22.33      2.59 o 
  -6   1   7       17.29       14.56      2.06 o 
  -5   1   7      141.93      140.59      9.56 o 
  -4   1   7       30.77       30.23      2.15 o 
  -3   1   7      138.76      135.24      4.05 o 
  -2   1   7      591.31      575.11     17.75 o 
  -1   1   7      196.91      193.21     10.82 o 
   0   1   7     1279.03     1310.35     32.60 o 
   1   1   7      187.73      184.61      5.11 o 
   2   1   7     1192.85     1243.15     26.70 o 
   3   1   7       63.64       68.60      3.58 o 
   4   1   7      457.28      493.86     13.90 o 
   5   1   7      207.79      197.83      7.42 o 
   6   1   7      697.39      709.91     19.31 o 
   7   1   7      580.59      597.60     17.20 o 
   8   1   7      306.23      297.49     11.91 o 
   9   1   7        0.62        2.12      2.18 o 
  10   1   7     1243.60     1245.04     36.56 o 
  11   1   7       90.69       83.07      8.33 o 
  12   1   7      393.21      395.80     19.50 o 
  13   1   7        0.05        1.06      2.65 o 
  14   1   7        0.83        2.85      3.32 o 
  15   1   7       51.35       59.41      5.91 o 
  16   1   7       13.35       11.16      3.00 o 
  17   1   7      208.37      205.73     11.68 o 
  18   1   7       14.68       13.70      2.95 o 
  19   1   7        2.49        4.89      7.93 o 
 -19   2   7      157.15      180.98     15.09 o 
 -18   2   7       92.39      102.19     11.20 o 
 -17   2   7       32.16       32.42      5.42 o 
 -16   2   7        0.15        1.46      1.71 o 
 -15   2   7       10.39        8.26      3.36 o 
 -14   2   7        0.20       -0.82      1.75 o 
 -13   2   7       11.94        7.78      2.51 o 
 -12   2   7       26.34       20.90      3.10 o 
 -11   2   7      186.93      180.49      8.74 o 
 -10   2   7      233.97      228.29      9.56 o 
  -9   2   7       13.54       13.95      3.09 o 
  -8   2   7       11.49       10.91      2.00 o 
  -7   2   7       77.59       80.33      6.16 o 
  -6   2   7       92.40       80.72      4.37 o 
  -5   2   7        1.81        2.01      0.70 o 
  -4   2   7      216.91      226.17      8.08 o 
  -3   2   7      583.86      599.19     17.82 o 
  -2   2   7      888.37      866.81     16.25 o 
  -1   2   7      321.07      344.06      8.88 o 
   0   2   7       12.86       13.78      1.41 o 
   1   2   7      295.39      290.83      7.94 o 
   2   2   7       20.36       24.29      1.95 o 
   3   2   7      348.64      348.07     21.02 o 
   4   2   7       50.64       45.45      5.36 o 
   5   2   7       75.60       69.65      4.47 o 
   6   2   7       37.96       32.77      4.16 o 
   7   2   7       70.44       77.59      5.69 o 
   8   2   7       10.56        8.93      2.16 o 
   9   2   7       31.98       31.28      4.14 o 
  10   2   7       87.65       74.05      6.25 o 
  11   2   7      311.73      294.21     16.10 o 
  12   2   7      603.99      570.93     24.25 o 
  13   2   7      146.48      154.74     12.38 o 
  14   2   7      158.65      174.32     13.48 o 
  15   2   7      137.87      130.43      8.83 o 
  16   2   7       13.21       12.65      2.88 o 
  17   2   7      201.84      230.54     13.95 o 
  18   2   7       45.44       52.80      6.39 o 
 -18   3   7        7.82        0.40      4.20 o 
 -17   3   7       11.05        7.86      3.55 o 
 -16   3   7      183.27      172.48     14.14 o 
 -15   3   7      133.20      143.17     11.90 o 
 -14   3   7      419.95      448.05     20.89 o 
 -13   3   7      516.54      458.37     33.37 o 
 -12   3   7       36.62       48.58      5.96 o 
 -11   3   7        1.71        6.90      2.42 o 
 -10   3   7      963.07      852.59     20.20 o 
  -9   3   7        0.91        0.82      1.41 o 
  -8   3   7      133.00      112.90      5.35 o 
  -7   3   7       31.01       33.51      3.46 o 
  -6   3   7       46.40       45.13      4.99 o 
  -5   3   7       14.67       13.63      2.09 o 
  -4   3   7      900.51      889.06     25.47 o 
  -3   3   7      118.09      100.07      4.10 o 
  -2   3   7      215.31      206.96     12.53 o 
  -1   3   7      124.58      136.18      5.51 o 
   0   3   7     1045.36     1076.70     21.31 o 
   1   3   7      244.66      238.36      8.99 o 
   2   3   7      691.01      715.22     22.73 o 
   3   3   7        2.60        1.62      2.39 o 
   4   3   7       73.57       90.37      7.00 o 
   5   3   7      114.20      112.62      7.31 o 
   6   3   7       12.15       10.16      2.34 o 
   7   3   7        1.51        0.91      1.24 o 
   8   3   7       11.14       10.24      2.43 o 
   9   3   7       83.89       69.85      6.07 o 
  10   3   7        0.90        2.41      2.68 o 
  11   3   7        2.48        8.07      3.23 o 
  12   3   7        6.78        4.38      2.15 o 
  13   3   7       39.70       42.50      5.35 o 
  14   3   7       26.54       29.36      4.06 o 
  15   3   7        1.69        3.58      2.28 o 
  16   3   7       14.54       14.33      3.33 o 
  17   3   7      115.50      115.64      9.98 o 
 -17   4   7        0.45        3.46      5.06 o 
 -16   4   7        1.94        5.78      5.26 o 
 -15   4   7       40.83       36.62     10.48 o 
 -14   4   7       10.06        4.86      4.91 o 
 -13   4   7       52.51       52.38     10.83 o 
 -12   4   7        5.65        7.07      3.81 o 
 -11   4   7       69.37       59.49     11.02 o 
 -10   4   7       47.07       44.94      9.79 o 
  -9   4   7        0.71       -5.85      5.85 o 
  -8   4   7       34.91       39.33      9.08 o 
  -7   4   7        0.53       -0.82      4.13 o 
  -6   4   7       98.77       95.31     12.79 o 
  -5   4   7     1247.99     1254.12     37.15 o 
  -4   4   7      192.29      202.88     20.54 o 
  -3   4   7     1179.37     1138.31     34.52 o 
  -2   4   7      329.16      308.05     15.53 o 
  -1   4   7      202.16      188.01     11.73 o 
   0   4   7       50.87       65.48      5.43 o 
   1   4   7      680.94      649.77     24.07 o 
   2   4   7       40.70       53.06      6.12 o 
   3   4   7       35.96       40.62      5.18 o 
   4   4   7       45.32       36.25      9.21 o 
   5   4   7      232.58      205.65     18.25 o 
   6   4   7       91.80       81.31     11.31 o 
   7   4   7      586.71      595.25     33.55 o 
   8   4   7      103.05      114.04     10.11 o 
   9   4   7       81.05       72.69      8.36 o 
  10   4   7      107.56       92.99     16.05 o 
  11   4   7        3.15        3.91      3.13 o 
  12   4   7       27.29       35.58      4.77 o 
  13   4   7       12.07       12.21      6.12 o 
  14   4   7        0.76       -0.62      2.29 o 
  15   4   7      117.28      132.62     11.59 o 
  16   4   7        2.62        4.45      2.84 o 
 -14   5   7       69.15      111.39     17.28 o 
 -13   5   7       64.99       69.85     13.36 o 
 -12   5   7        0.19        4.85      4.64 o 
 -11   5   7        0.90        1.04      3.43 o 
 -10   5   7      209.07      236.63     23.55 o 
  -9   5   7       76.65       92.82     14.23 o 
  -8   5   7       20.46       27.70      7.96 o 
  -7   5   7        5.29        0.04      3.37 o 
  -6   5   7        3.57       12.48      4.03 o 
  -5   5   7        0.01        2.80      2.74 o 
  -4   5   7        1.20        1.86      4.71 o 
  -3   5   7        1.43        3.11      2.76 o 
  -2   5   7       71.18       71.00      7.92 o 
  -1   5   7        8.27        5.49      2.00 o 
   0   5   7       87.61       86.28      6.92 o 
   1   5   7       63.56       53.82      5.41 o 
   2   5   7      140.15      142.04     10.89 o 
   3   5   7        1.14        4.40      2.01 o 
   4   5   7        2.67        1.22      2.37 o 
   5   5   7        8.64       29.01      5.09 o 
   6   5   7        5.09        4.58      2.39 o 
   7   5   7        2.03       -1.91      3.35 o 
   8   5   7       69.19       83.74      9.11 o 
   9   5   7       15.27       15.68      3.22 o 
  10   5   7       37.19       25.06      4.08 o 
  11   5   7        1.62       -2.17      2.59 o 
  12   5   7      161.38      203.91     15.69 o 
  13   5   7      166.06      205.56     16.24 o 
 -11   6   7      132.30      152.61     20.07 o 
 -10   6   7       25.20       28.47     12.10 o 
  -9   6   7       35.91       45.03      7.46 o 
  -8   6   7       18.68        9.64      6.79 o 
  -7   6   7       17.41       16.66      4.22 o 
  -6   6   7       20.29       19.12      4.71 o 
  -5   6   7       19.72       27.13      5.51 o 
  -4   6   7       53.35       51.71      7.34 o 
  -3   6   7       20.07       22.81      5.08 o 
  -2   6   7      261.44      258.28     16.49 o 
  -1   6   7       23.90       31.64      4.69 o 
   0   6   7       68.92       57.92      6.29 o 
   1   6   7       23.85       21.02      4.60 o 
   2   6   7       15.50       13.44      3.41 o 
   3   6   7        6.68        3.98      2.09 o 
   4   6   7       96.91      114.44     10.51 o 
   5   6   7       77.11       82.40      8.94 o 
   6   6   7       53.53       56.85      7.45 o 
   7   6   7       49.24       45.60     10.29 o 
   8   6   7        3.52        0.86      3.98 o 
   9   6   7       13.10       15.31      5.00 o 
  10   6   7       69.13       89.89     15.56 o 
  -4   7   7       47.10       52.37      8.01 o 
  -3   7   7      181.79      200.66     18.42 o 
  -2   7   7       32.08       47.77     14.56 o 
  -1   7   7      128.74      163.04     20.47 o 
   0   7   7       14.72       24.26      7.71 o 
   1   7   7        0.12       -2.92      3.68 o 
   2   7   7       22.54       16.89      6.91 o 
   3   7   7        1.30        3.01      5.20 o 
 -19   0   8       10.64       23.59      7.67 o 
 -18   0   8       73.20       50.95     10.84 o 
 -17   0   8       14.35       18.38      7.04 o 
 -16   0   8        5.79        1.52      3.34 o 
 -15   0   8       58.15       51.83      9.99 o 
 -14   0   8       49.29       54.41      9.55 o 
 -13   0   8      118.13      143.10     15.49 o 
 -12   0   8      472.90      466.30     28.71 o 
 -11   0   8      708.91      689.34     35.07 o 
 -10   0   8       20.78       25.65      6.12 o 
  -9   0   8      765.18      811.51     37.58 o 
  -8   0   8      162.86      186.64     15.83 o 
  -7   0   8      277.27      273.13     18.72 o 
  -6   0   8     1224.95     1197.54     46.73 o 
  -5   0   8      102.56      106.15     10.96 o 
  -4   0   8      529.91      591.93     28.66 o 
  -3   0   8     1394.53     1487.00     52.22 o 
  -2   0   8        2.63       -0.90      1.86 o 
  -1   0   8     1717.38     1810.85     60.65 o 
   0   0   8        5.54        8.38      2.95 o 
   1   0   8      666.55      709.91     32.04 o 
   2   0   8      208.41      210.10     22.07 o 
   3   0   8       48.97       61.02      5.51 o 
   4   0   8      555.96      567.25     19.78 o 
   5   0   8      180.28      169.44     11.62 o 
   6   0   8      975.86     1021.96     62.20 o 
   7   0   8       55.17       58.91      6.28 o 
   8   0   8       89.47       88.30      8.11 o 
   9   0   8        7.88       -0.67      3.27 o 
  10   0   8      161.72      136.10     14.64 o 
  11   0   8      321.16      317.37     23.66 o 
  12   0   8      629.11      641.89     36.43 o 
  13   0   8      128.62      126.26     15.67 o 
  14   0   8       13.25       18.77      6.65 o 
  15   0   8       43.78       45.89     10.01 o 
  16   0   8       21.89        8.44      5.63 o 
  17   0   8        0.00       -0.06      2.61 o 
  18   0   8      179.72      201.48     17.11 o 
 -19   1   8        7.33        7.32      3.32 o 
 -18   1   8        1.89       -1.03      2.72 o 
 -17   1   8        0.33        3.79      2.99 o 
 -16   1   8        1.14       -0.98      2.69 o 
 -15   1   8       41.70       34.72      5.41 o 
 -14   1   8      611.17      573.23     23.75 o 
 -13   1   8      990.18      998.34     32.73 o 
 -12   1   8      269.61      261.01     31.78 o 
 -11   1   8       42.05       45.87      8.27 o 
 -10   1   8        1.68        2.42      5.99 o 
  -9   1   8       13.84       12.04      2.88 o 
  -8   1   8      687.50      699.13     23.36 o 
  -7   1   8       38.74       43.91      5.11 o 
  -6   1   8      556.04      540.64     14.74 o 
  -5   1   8        0.00       -0.80      0.95 o 
  -4   1   8      795.10      797.51     34.53 o 
  -3   1   8      285.92      285.13      8.92 o 
  -2   1   8      670.52      643.16     16.89 o 
  -1   1   8     1015.76     1087.26     29.66 o 
   0   1   8      765.73      777.57     23.83 o 
   1   1   8      907.01      888.70     20.17 o 
   2   1   8        2.32        3.82      1.02 o 
   3   1   8      323.40      349.73     12.55 o 
   4   1   8       33.39       33.65      2.77 o 
   5   1   8       19.27       20.57      2.41 o 
   6   1   8        0.29        1.98      1.29 o 
   7   1   8       17.40       13.97      2.81 o 
   8   1   8       87.40       86.67      6.42 o 
   9   1   8     1334.30     1308.43     30.95 o 
  10   1   8       11.02       14.64      5.21 o 
  11   1   8      561.66      525.80     22.45 o 
  12   1   8     1392.19     1335.75     45.85 o 
  13   1   8      183.23      180.90     13.39 o 
  14   1   8        9.29        5.29      2.79 o 
  15   1   8       45.69       53.62      7.65 o 
  16   1   8        4.54        2.05      2.43 o 
  17   1   8        5.90       10.63      2.87 o 
  18   1   8        4.50        8.83      3.73 o 
 -19   2   8       95.72      141.80     19.75 o 
 -18   2   8      173.21      184.14     22.71 o 
 -17   2   8        1.96       -1.55      3.35 o 
 -16   2   8        0.03       -1.42      2.14 o 
 -15   2   8       30.93       31.52      5.23 o 
 -14   2   8        6.26        6.10      2.87 o 
 -13   2   8      157.80      153.73     11.12 o 
 -12   2   8      554.59      522.65     21.16 o 
 -11   2   8        3.78        0.83      1.62 o 
 -10   2   8       47.36       51.20      7.88 o 
  -9   2   8      165.19      155.21     13.03 o 
  -8   2   8        3.68        3.48      1.16 o 
  -7   2   8       56.45       65.74      4.25 o 
  -6   2   8        4.11        3.56      1.02 o 
  -5   2   8       65.39       57.33      2.70 o 
  -4   2   8     1265.05     1178.68     36.40 o 
  -3   2   8       22.27       22.90      2.47 o 
  -2   2   8       66.99       75.84      4.69 o 
  -1   2   8        2.78        3.02      1.09 o 
   0   2   8      486.52      486.35     12.79 o 
   1   2   8      166.08      166.60      5.29 o 
   2   2   8       54.52       52.74      2.92 o 
   3   2   8        0.13        0.72      0.79 o 
   4   2   8       32.50       25.17      3.36 o 
   5   2   8      136.39      145.74      8.80 o 
   6   2   8       15.54       16.28      3.33 o 
   7   2   8       52.70       51.94      4.74 o 
   8   2   8       28.38       37.14      6.33 o 
   9   2   8      441.08      430.19     15.77 o 
  10   2   8        4.18        1.50      1.69 o 
  11   2   8       55.27       58.76      7.21 o 
  12   2   8        9.42        7.68      3.55 o 
  13   2   8      125.66      134.44     12.85 o 
  14   2   8        0.31        2.42      2.93 o 
  15   2   8       22.04       21.34      5.16 o 
  16   2   8        0.49        0.69      3.08 o 
  17   2   8        2.98        4.21      2.67 o 
  18   2   8       20.32        8.91      3.64 o 
 -18   3   8      103.01      131.94     19.48 o 
 -17   3   8       17.56       18.31      6.60 o 
 -16   3   8       37.22       38.12     10.03 o 
 -15   3   8      158.63      178.46     20.87 o 
 -14   3   8       21.23       10.40      3.98 o 
 -13   3   8       54.90       34.41      8.73 o 
 -12   3   8        0.06       -4.82      5.32 o 
 -11   3   8      178.49      173.29     18.86 o 
 -10   3   8      126.44      126.70     15.80 o 
  -9   3   8       86.30       83.22      6.75 o 
  -8   3   8       68.51       76.61      6.00 o 
  -7   3   8      138.64      140.52      8.08 o 
  -6   3   8      223.82      201.93      9.66 o 
  -5   3   8      135.62      133.33      7.52 o 
  -4   3   8      771.58      702.24     17.97 o 
  -3   3   8      429.32      416.47     10.30 o 
  -2   3   8        1.44        0.26      0.92 o 
  -1   3   8       75.65       67.01      3.87 o 
   0   3   8      134.71      134.53      6.93 o 
   1   3   8      339.01      361.38     14.98 o 
   2   3   8      199.05      206.32     11.04 o 
   3   3   8       44.72       39.55      4.81 o 
   4   3   8        0.47        1.53      2.41 o 
   5   3   8       28.15       23.95      7.20 o 
   6   3   8      194.11      207.30     11.03 o 
   7   3   8      478.51      461.93     15.63 o 
   8   3   8       69.61       56.36      5.40 o 
   9   3   8      332.18      311.32     13.36 o 
  10   3   8      135.71      132.91      8.86 o 
  11   3   8       16.41       18.36      3.81 o 
  12   3   8       79.23       85.37      9.19 o 
  13   3   8        4.25        2.84      2.87 o 
  14   3   8        5.77        6.57      2.84 o 
  15   3   8       32.51       28.42      4.27 o 
  16   3   8       66.74       69.40      6.72 o 
 -16   4   8       64.90       67.85     13.88 o 
 -15   4   8        1.49       10.07      6.21 o 
 -14   4   8       30.26       20.14      7.43 o 
 -13   4   8       69.76       71.80     13.18 o 
 -12   4   8        0.00        1.78      3.86 o 
 -11   4   8       14.31       13.47      5.70 o 
 -10   4   8       39.62       35.98      9.43 o 
  -9   4   8       58.17       63.02     11.87 o 
  -8   4   8       33.81       46.95      9.55 o 
  -7   4   8        5.17        4.01      3.37 o 
  -6   4   8       14.80       10.34      3.74 o 
  -5   4   8       12.00        7.42      3.27 o 
  -4   4   8      272.87      282.09     28.53 o 
  -3   4   8      641.76      628.29     24.13 o 
  -2   4   8        0.23       -2.94      2.94 o 
  -1   4   8      448.42      433.56     15.01 o 
   0   4   8       65.40       65.17      5.53 o 
   1   4   8      918.18      905.05     28.90 o 
   2   4   8      358.25      361.53     16.80 o 
   3   4   8        0.03       -1.79      2.16 o 
   4   4   8      124.14       96.37      8.44 o 
   5   4   8      137.46      150.52     16.13 o 
   6   4   8        2.04       -3.92      4.25 o 
   7   4   8      257.99      241.75     21.21 o 
   8   4   8        1.22        1.22      2.40 o 
   9   4   8       53.70       59.05      8.31 o 
  10   4   8       45.91       58.76      7.74 o 
  11   4   8        1.47        5.55      8.03 o 
  12   4   8       30.43       30.01     10.11 o 
  13   4   8       14.69       10.11      3.08 o 
  14   4   8       24.82       29.08      5.10 o 
  15   4   8       10.59       11.03      4.68 o 
 -14   5   8       43.05       32.49     10.80 o 
 -13   5   8        1.03       -5.39      5.39 o 
 -12   5   8       13.11       18.03      6.32 o 
 -11   5   8       21.80       33.23      8.82 o 
 -10   5   8       18.62       22.19      7.65 o 
  -9   5   8       98.12       88.98     14.16 o 
  -8   5   8        0.72       -1.55      2.89 o 
  -7   5   8      136.12      132.75     11.54 o 
  -6   5   8        0.76        0.19      2.50 o 
  -5   5   8       93.31      109.92     10.41 o 
  -4   5   8       74.22       69.95      8.33 o 
  -3   5   8      115.66      118.66     11.81 o 
  -2   5   8       22.30       17.62      4.51 o 
  -1   5   8       12.20       12.53      2.65 o 
   0   5   8       16.69       18.23      3.48 o 
   1   5   8       15.58       10.14      3.40 o 
   2   5   8       61.82       45.24      6.00 o 
   3   5   8      146.32      166.02     12.04 o 
   4   5   8       94.23       66.03      7.59 o 
   5   5   8       69.45       68.93      7.90 o 
   6   5   8        1.04        0.11      2.24 o 
   7   5   8       95.81       75.49     12.07 o 
   8   5   8       28.57       21.71      4.85 o 
   9   5   8       97.44       97.18     10.33 o 
  10   5   8       81.71       87.18      9.70 o 
  11   5   8      189.35      212.26     12.74 o 
  12   5   8       31.97       73.34      9.61 o 
 -10   6   8        2.23        2.66      4.57 o 
  -9   6   8       12.79       17.99      5.10 o 
  -8   6   8       23.71       31.76      6.38 o 
  -7   6   8       13.19       15.88      5.57 o 
  -6   6   8       60.86       61.69      8.57 o 
  -5   6   8        8.88        7.47      4.07 o 
  -4   6   8       54.52       47.33      7.42 o 
  -3   6   8       43.89       42.35      7.26 o 
  -2   6   8       76.95       77.46      9.27 o 
  -1   6   8       20.82       13.71      8.21 o 
   0   6   8       54.04       57.36      6.22 o 
   1   6   8       22.32       16.17      4.25 o 
   2   6   8       15.35       15.86      4.26 o 
   3   6   8        9.84        7.32      4.81 o 
   4   6   8        0.05       -1.44      2.19 o 
   5   6   8        1.12        9.86      3.86 o 
   6   6   8       11.67        7.05      9.79 o 
   7   6   8       12.66       17.74      4.63 o 
   8   6   8        9.04        3.83      2.86 o 
   9   6   8        3.64       -3.70     12.99 o 
 -19   1   9      188.53      195.62     15.45 o 
 -18   1   9      224.62      245.61     16.97 o 
 -17   1   9        3.22        3.83      2.39 o 
 -16   1   9       20.85       25.28      5.10 o 
 -15   1   9        0.59       -2.11     11.71 o 
 -14   1   9      419.48      427.92     20.77 o 
 -13   1   9        7.17        4.18      2.11 o 
 -12   1   9      347.81      334.50     17.24 o 
 -11   1   9        0.62       -3.00      3.00 o 
 -10   1   9       32.60       31.17      9.56 o 
  -9   1   9      267.45      279.62     14.78 o 
  -8   1   9      668.44      638.68     27.73 o 
  -7   1   9      149.12      139.30      9.65 o 
  -6   1   9       19.73       22.66      2.85 o 
  -5   1   9      229.50      240.21     14.02 o 
  -4   1   9      168.66      165.53      5.87 o 
  -3   1   9        0.85       -0.04      0.88 o 
  -2   1   9      245.02      241.42     26.39 o 
  -1   1   9      192.66      199.48     11.14 o 
   0   1   9      321.61      312.97     14.57 o 
   1   1   9       36.51       39.68      3.55 o 
   2   1   9       86.77       78.75      3.55 o 
   3   1   9      407.06      405.75     10.41 o 
   4   1   9      101.10       97.23      4.82 o 
   5   1   9       26.31       27.58      2.60 o 
   6   1   9       21.12       21.80      3.16 o 
   7   1   9       13.77       16.16      3.02 o 
   8   1   9      185.59      183.44      9.63 o 
   9   1   9        7.63        5.68      2.05 o 
  10   1   9        5.39        8.05      2.66 o 
  11   1   9      936.46      950.12     32.57 o 
  12   1   9        8.86        8.97      4.28 o 
  13   1   9        0.32        0.84      2.62 o 
  14   1   9      148.12      130.93     11.84 o 
  15   1   9       45.23       45.58      7.58 o 
  16   1   9       55.48       60.76      8.73 o 
  17   1   9        1.15        4.88      3.68 o 
 -18   2   9        1.13       -0.88      4.15 o 
 -17   2   9        9.04        7.28      6.03 o 
 -16   2   9        2.63       -1.87      4.26 o 
 -15   2   9       81.77       72.09     13.33 o 
 -14   2   9      216.97      234.71     14.78 o 
 -13   2   9      567.64      622.24     24.58 o 
 -12   2   9      158.63      221.75     18.35 o 
 -11   2   9      247.96      242.44     13.64 o 
 -10   2   9      214.93      183.55     11.58 o 
  -9   2   9        1.98       -2.20      2.20 o 
  -8   2   9       17.81       15.16      3.19 o 
  -7   2   9        2.96        0.07      1.49 o 
  -6   2   9       66.56       70.19      4.73 o 
  -5   2   9       74.04       75.35      4.09 o 
  -4   2   9       10.09       10.74      1.71 o 
  -3   2   9        0.15        1.25      2.31 o 
  -2   2   9      169.16      169.79      7.45 o 
  -1   2   9       60.90       56.33      5.78 o 
   0   2   9      397.15      370.71     19.83 o 
   1   2   9        2.16        2.03      0.98 o 
   2   2   9       18.28       18.74      1.87 o 
   3   2   9       38.69       39.14      3.48 o 
   4   2   9        5.10       10.03      2.24 o 
   5   2   9       55.51       49.01      5.12 o 
   6   2   9        0.37       -0.47      1.57 o 
   7   2   9        3.42        0.92      1.44 o 
   8   2   9       35.21       34.45      4.34 o 
   9   2   9       29.40       22.99      3.56 o 
  10   2   9       53.95       52.92      5.59 o 
  11   2   9      162.31      156.11      9.98 o 
  12   2   9       91.65       89.25      9.18 o 
  13   2   9        0.12        0.02      3.33 o 
  14   2   9       12.80       12.30      4.20 o 
  15   2   9       23.18       23.04      5.23 o 
  16   2   9       19.21       19.06      3.80 o 
  17   2   9       24.23       22.09      4.09 o 
 -17   3   9       25.57       15.03      4.80 o 
 -16   3   9       57.68       57.02     12.45 o 
 -15   3   9        7.26       10.91      6.47 o 
 -14   3   9       40.39       46.03     10.80 o 
 -13   3   9        0.96        0.89      2.86 o 
 -12   3   9      152.72      152.61     18.86 o 
 -11   3   9        7.46        3.97      2.93 o 
 -10   3   9        0.80       -1.04      4.29 o 
  -9   3   9       40.59       38.02      8.61 o 
  -8   3   9       83.69       77.19     12.04 o 
  -7   3   9      150.08      164.28      9.47 o 
  -6   3   9      163.06      156.98      9.03 o 
  -5   3   9      187.14      177.12      8.00 o 
  -4   3   9     1185.47     1111.47     35.35 o 
  -3   3   9        2.16        0.81      1.55 o 
  -2   3   9     1449.77     1435.30     35.78 o 
  -1   3   9      212.59      199.08     10.70 o 
   0   3   9       22.11       24.38      3.80 o 
   1   3   9      446.51      428.56     16.57 o 
   2   3   9      270.35      276.72     13.16 o 
   3   3   9       12.16        8.30      2.48 o 
   4   3   9       19.80       23.21      6.03 o 
   5   3   9       81.91       81.07      6.36 o 
   6   3   9       96.54       85.63     10.63 o 
   7   3   9        7.85        1.90      3.35 o 
   8   3   9      398.89      380.85     15.11 o 
   9   3   9       66.87       64.86      9.64 o 
  10   3   9       19.00       13.46      3.22 o 
  11   3   9        4.48        4.83      2.25 o 
  12   3   9        1.68        6.48      5.65 o 
  13   3   9       34.60       27.86      5.61 o 
  14   3   9       13.87        9.40      7.59 o 
  15   3   9       42.42       51.20      5.79 o 
  16   3   9        3.99        3.21      2.75 o 
 -15   4   9       81.00       74.31     14.52 o 
 -14   4   9       95.92       97.08     16.04 o 
 -13   4   9       13.78        6.20      3.30 o 
 -12   4   9        7.48        2.21      4.51 o 
 -11   4   9       21.79       27.94      8.96 o 
 -10   4   9        8.50        8.60      5.29 o 
  -9   4   9      272.14      306.88     26.56 o 
  -8   4   9       27.69       35.49      8.59 o 
  -7   4   9       31.25       22.34      8.47 o 
  -6   4   9        7.34        5.23      2.20 o 
  -5   4   9       14.35        3.77      4.10 o 
  -4   4   9       40.45       41.04      6.00 o 
  -3   4   9      119.52      106.53      9.26 o 
  -2   4   9       36.56       31.78      5.03 o 
  -1   4   9        2.43        3.07      2.43 o 
   0   4   9        1.59       -2.76      2.76 o 
   1   4   9     1267.46     1294.70     36.90 o 
   2   4   9      631.12      699.15     24.97 o 
   3   4   9      154.11      123.01      9.71 o 
   4   4   9       40.14       27.24      4.62 o 
   5   4   9       55.74       49.17      6.33 o 
   6   4   9        3.99        7.75      3.51 o 
   7   4   9       12.07       13.65      6.10 o 
   8   4   9        1.65        0.19      2.19 o 
   9   4   9       23.96       27.40      5.73 o 
  10   4   9      219.75      182.62     14.48 o 
  11   4   9       71.49       85.54     10.18 o 
  12   4   9        0.01        0.32      3.19 o 
  13   4   9        4.04       -1.26      5.06 o 
  14   4   9       92.89      114.82     10.12 o 
 -13   5   9       20.19       22.87      7.38 o 
 -12   5   9       32.71       41.74     10.77 o 
 -11   5   9        8.70       14.48      6.63 o 
 -10   5   9        2.99        8.47      5.20 o 
  -9   5   9       24.86       21.76      5.11 o 
  -8   5   9       36.88       32.05      5.93 o 
  -7   5   9      134.16      129.10     11.66 o 
  -6   5   9       39.32       49.46      7.02 o 
  -5   5   9       77.13       74.62      8.61 o 
  -4   5   9       41.30       46.76     14.64 o 
  -3   5   9        0.04        3.91      2.86 o 
  -2   5   9        1.80       -2.29      2.47 o 
  -1   5   9        0.01        3.57      2.65 o 
   0   5   9       39.26       35.30      5.84 o 
   1   5   9        0.09        0.32      1.87 o 
   2   5   9       49.26       54.31      6.96 o 
   3   5   9       22.97       23.17      9.51 o 
   4   5   9        0.58        0.14      2.66 o 
   5   5   9       51.16       55.70      7.27 o 
   6   5   9        0.64        1.61      2.14 o 
   7   5   9      151.06      175.02     13.11 o 
   8   5   9        0.71        0.90      2.60 o 
   9   5   9       90.95       81.20      9.93 o 
  10   5   9       20.51       14.59      4.16 o 
  11   5   9      270.01      346.59     21.33 o 
  -8   6   9       34.79       56.12     15.96 o 
  -7   6   9      102.89      106.42     11.52 o 
  -6   6   9       11.26       13.34      4.71 o 
  -5   6   9       82.29       81.55      9.95 o 
  -4   6   9        9.99        1.80      2.58 o 
  -3   6   9       94.79      106.63     10.99 o 
  -2   6   9       56.45       67.70      8.65 o 
  -1   6   9        2.68        6.31      2.85 o 
   0   6   9        2.50        1.44      3.43 o 
   1   6   9       43.33       48.83      7.22 o 
   2   6   9        1.50        1.78      4.94 o 
   3   6   9       52.39       73.42      8.90 o 
   4   6   9        3.24        3.52      2.19 o 
   5   6   9        6.29        4.95      4.16 o 
   6   6   9       54.31       79.46      9.26 o 
   7   6   9       10.13       15.12      5.09 o 
 -18   0  10       10.14       15.43      7.24 o 
 -17   0  10       25.91       18.79      6.09 o 
 -16   0  10       23.37       26.08      7.48 o 
 -15   0  10      109.69      146.68     17.38 o 
 -14   0  10       25.86       19.67      6.23 o 
 -13   0  10       21.76       32.14      7.87 o 
 -12   0  10       91.63       85.10     12.37 o 
 -11   0  10       63.08       78.65     11.69 o 
 -10   0  10      194.19      215.56     18.97 o 
  -9   0  10       57.74       56.79      9.35 o 
  -8   0  10       58.10       62.27      9.69 o 
  -7   0  10      620.92      618.90     32.52 o 
  -6   0  10       56.45       60.11      9.53 o 
  -5   0  10      201.90      208.30     17.16 o 
  -4   0  10      135.23      150.37     14.28 o 
  -3   0  10        1.73        4.18      2.29 o 
  -2   0  10      144.06      145.76     14.08 o 
  -1   0  10       22.51       20.32      5.40 o 
   0   0  10      166.27      190.56     16.95 o 
   1   0  10      133.19      145.05     14.33 o 
   2   0  10       99.76      117.36     12.85 o 
   3   0  10      797.46      833.44     25.92 o 
   4   0  10      176.14      174.26     10.74 o 
   5   0  10        0.00       -0.52      1.49 o 
   6   0  10      214.37      225.09     13.11 o 
   7   0  10       37.87       30.12      5.59 o 
   8   0  10      128.31      135.83     10.66 o 
   9   0  10        0.16       -2.81      3.85 o 
  10   0  10     1752.26     1655.42     65.79 o 
  11   0  10      326.94      380.14     27.43 o 
  12   0  10     3730.74     3790.32    124.34 o 
  13   0  10       12.78       19.38      7.50 o 
  14   0  10        0.53        1.39      4.36 o 
  15   0  10       15.11       22.86      7.71 o 
  16   0  10      133.90      150.01     19.50 o 
  17   0  10        7.12       13.93      7.05 o 
 -18   1  10      356.92      429.82     23.35 o 
 -17   1  10        9.08        7.60      3.47 o 
 -16   1  10      104.71      107.50     10.75 o 
 -15   1  10        2.14       -1.40      2.70 o 
 -14   1  10      321.47      349.11     19.85 o 
 -13   1  10       56.34       59.41      7.63 o 
 -12   1  10       36.91       40.02      6.03 o 
 -11   1  10      153.51      132.78     10.46 o 
 -10   1  10        0.55        1.12      1.92 o 
  -9   1  10      224.57      219.49     26.17 o 
  -8   1  10       96.18       95.87      8.33 o 
  -7   1  10      108.71      107.70     11.23 o 
  -6   1  10        0.34        1.49      0.83 o 
  -5   1  10     1029.93      993.48     19.94 o 
  -4   1  10      544.77      511.73     12.78 o 
  -3   1  10        0.11        0.11      0.66 o 
  -2   1  10      291.03      302.01     14.75 o 
  -1   1  10       11.66       20.34      7.26 o 
   0   1  10       24.61       20.13      3.87 o 
   1   1  10      428.99      425.42     13.31 o 
   2   1  10       42.53       35.89      3.68 o 
   3   1  10      113.44      113.69      7.22 o 
   4   1  10      125.35      137.91      5.95 o 
   5   1  10        2.54        5.94      1.67 o 
   6   1  10      133.92      131.09      6.96 o 
   7   1  10       46.21       42.44      4.70 o 
   8   1  10        4.38        3.88      2.52 o 
   9   1  10      103.40      101.32      7.59 o 
  10   1  10       51.64       49.99      5.49 o 
  11   1  10      126.90      125.90     11.05 o 
  12   1  10        0.69       -0.77      2.80 o 
  13   1  10      213.45      198.23     14.60 o 
  14   1  10       24.38       19.90      5.06 o 
  15   1  10       84.64       86.73     13.21 o 
  16   1  10        7.13        3.37      3.05 o 
 -17   2  10       44.16       59.35     12.73 o 
 -16   2  10       99.76       94.81     15.80 o 
 -15   2  10        3.78       -2.46      5.00 o 
 -14   2  10       24.87       26.31      9.26 o 
 -13   2  10     1439.80     1444.02    112.16 o 
 -12   2  10       22.04       13.93      3.94 o 
 -11   2  10       92.47       69.60      7.51 o 
 -10   2  10      184.11      153.03     13.66 o 
  -9   2  10       33.03       30.13      4.68 o 
  -8   2  10        2.12        3.23      1.75 o 
  -7   2  10      159.70      147.94     10.01 o 
  -6   2  10       33.95       40.02      8.39 o 
  -5   2  10      606.61      563.11     18.42 o 
  -4   2  10       69.42       65.98      4.88 o 
  -3   2  10     1504.22     1473.02     51.92 o 
  -2   2  10       87.89       98.12      5.73 o 
  -1   2  10       74.52       74.50      7.07 o 
   0   2  10       10.88       11.03      1.44 o 
   1   2  10        0.15        0.65      1.23 o 
   2   2  10      347.44      346.72      8.83 o 
   3   2  10       19.29       18.77      1.99 o 
   4   2  10      423.31      424.27     13.85 o 
   5   2  10       56.61       50.99      5.51 o 
   6   2  10      256.50      242.28     10.94 o 
   7   2  10      128.54      120.38      7.84 o 
   8   2  10       78.72       83.54      7.30 o 
   9   2  10        6.56        1.59      1.64 o 
  10   2  10        0.00        4.88      3.57 o 
  11   2  10       17.46       22.14      5.31 o 
  12   2  10       33.26       31.47      5.97 o 
  13   2  10        0.17        3.57      3.05 o 
  14   2  10       33.66       28.66      6.73 o 
  15   2  10        0.03       -2.95      2.95 o 
  16   2  10      216.19      247.21     18.18 o 
 -16   3  10       49.85       72.54     14.66 o 
 -15   3  10        2.44        9.12      6.57 o 
 -14   3  10      154.36      164.13     20.70 o 
 -13   3  10      100.69      108.50     16.54 o 
 -12   3  10       42.22       33.43      9.74 o 
 -11   3  10       20.15       23.65      7.27 o 
 -10   3  10       33.93       31.32      8.63 o 
  -9   3  10        3.10       14.96      6.46 o 
  -8   3  10      269.72      292.79     24.84 o 
  -7   3  10       13.50        6.36      3.42 o 
  -6   3  10      173.68      165.76      8.19 o 
  -5   3  10      303.99      306.60     11.41 o 
  -4   3  10       15.90       16.37      2.50 o 
  -3   3  10      938.12      932.48     22.54 o 
  -2   3  10      478.44      455.52     18.98 o 
  -1   3  10       87.40       82.42      7.23 o 
   0   3  10      107.83      112.98     11.58 o 
   1   3  10      260.62      245.26     11.98 o 
   2   3  10      228.25      220.31     11.45 o 
   3   3  10       76.82       62.89      6.08 o 
   4   3  10       25.09       31.03      7.22 o 
   5   3  10      535.08      485.96     32.10 o 
   6   3  10       36.95       27.04      7.33 o 
   7   3  10       76.34       67.98      8.41 o 
   8   3  10       13.43       19.57      4.87 o 
   9   3  10       27.13       28.55      5.56 o 
  10   3  10       92.38       89.81      9.97 o 
  11   3  10        0.00        1.25      2.82 o 
  12   3  10        6.82        9.04      4.50 o 
  13   3  10       65.18       72.16     13.97 o 
  14   3  10       13.52       21.49      8.27 o 
  15   3  10        0.23        5.22      6.32 o 
 -14   4  10       23.12       21.22      7.71 o 
 -13   4  10       15.86       14.45      7.34 o 
 -12   4  10       20.59       18.68      6.24 o 
 -11   4  10        3.39        1.72      3.53 o 
 -10   4  10       58.93       71.63     13.21 o 
  -9   4  10        2.58        6.21      4.50 o 
  -8   4  10       11.10       11.71      3.62 o 
  -7   4  10      560.03      570.61     24.28 o 
  -6   4  10       14.12       15.01      3.55 o 
  -5   4  10        1.87        2.88      3.12 o 
  -4   4  10       36.27       37.14      5.60 o 
  -3   4  10       34.12       35.79      9.86 o 
  -2   4  10      124.46      129.51     10.36 o 
  -1   4  10       44.44       46.59      7.94 o 
   0   4  10      599.86      626.84     37.48 o 
   1   4  10       39.22       44.52      9.41 o 
   2   4  10      123.54      116.38      9.28 o 
   3   4  10       19.90       12.69      3.09 o 
   4   4  10       10.06       10.25      3.23 o 
   5   4  10       74.51       60.73      7.02 o 
   6   4  10       50.18       42.92      5.96 o 
   7   4  10       94.90       86.36     13.57 o 
   8   4  10       76.89       53.99      7.76 o 
   9   4  10      105.86      102.33     10.92 o 
  10   4  10        6.77        4.74      3.26 o 
  11   4  10        0.33        2.27      4.15 o 
  12   4  10      140.74      189.91     16.04 o 
  13   4  10       59.08       89.55     16.53 o 
 -11   5  10        9.76       11.43      7.37 o 
 -10   5  10       12.57       21.48      5.43 o 
  -9   5  10        0.23       -0.76      3.88 o 
  -8   5  10      144.39      160.44     16.94 o 
  -7   5  10       33.56       37.59      7.79 o 
  -6   5  10        6.99        3.86      5.49 o 
  -5   5  10       27.43       16.99      4.25 o 
  -4   5  10       15.41       18.25      6.77 o 
  -3   5  10       18.62       23.70      4.79 o 
  -2   5  10        2.62       -1.48      2.18 o 
  -1   5  10        4.29        3.87      4.22 o 
   0   5  10       65.02       67.94     11.96 o 
   1   5  10      127.70      120.90     16.03 o 
   2   5  10      444.34      461.16     33.00 o 
   3   5  10      175.13      166.29     19.20 o 
   4   5  10       13.40       12.16      4.79 o 
   5   5  10        6.05       11.11      5.60 o 
   6   5  10       45.47       40.76      9.11 o 
   7   5  10       42.40       43.67      9.93 o 
   8   5  10        8.17        1.30      3.17 o 
   9   5  10       86.85       89.26     10.60 o 
  10   5  10        1.20        1.52      3.63 o 
  -6   6  10       13.95        4.00      5.09 o 
  -5   6  10       35.13       39.30      7.00 o 
  -4   6  10        0.83       10.18      4.39 o 
  -3   6  10        0.88        3.36      3.67 o 
  -2   6  10      119.03      139.43     14.47 o 
  -1   6  10       17.89       19.96      7.31 o 
   0   6  10       25.28       39.73     10.17 o 
   1   6  10        1.11        9.03      6.03 o 
   2   6  10        1.30       -0.04      3.69 o 
   3   6  10       23.67       32.17      9.70 o 
   4   6  10        1.47        1.30      3.16 o 
   5   6  10        0.09        0.60      2.87 o 
 -17   1  11       11.83       14.02      4.38 o 
 -16   1  11        0.61        0.27      3.19 o 
 -15   1  11        3.39        5.10      3.08 o 
 -14   1  11       70.01       84.59      9.34 o 
 -13   1  11       29.10       28.89      5.56 o 
 -12   1  11       18.64       19.36      4.20 o 
 -11   1  11      101.15       67.01      9.65 o 
 -10   1  11       46.08       60.36      7.20 o 
  -9   1  11      172.02      163.65     11.71 o 
  -8   1  11        0.09        0.24      1.93 o 
  -7   1  11       22.20       19.21      3.93 o 
  -6   1  11       76.15       69.37      7.20 o 
  -5   1  11       39.68       36.06      3.12 o 
  -4   1  11        1.20        0.98      1.95 o 
  -3   1  11       47.06       32.65      5.14 o 
  -2   1  11       10.61        8.96      5.60 o 
  -1   1  11       43.47       38.33      5.63 o 
   0   1  11       27.69       22.51      2.83 o 
   1   1  11        8.01        4.99      1.68 o 
   2   1  11       19.04       22.19      3.08 o 
   3   1  11        5.87        6.49      2.03 o 
   4   1  11      348.26      357.92     13.49 o 
   5   1  11        6.70        9.52      2.11 o 
   6   1  11       37.95       34.98      3.73 o 
   7   1  11      137.99      134.31      7.49 o 
   8   1  11       37.94       39.49      4.71 o 
   9   1  11        0.95       -0.64      1.75 o 
  10   1  11      214.19      208.93     11.82 o 
  11   1  11      208.87      218.27     14.83 o 
  12   1  11       11.36        7.30      2.97 o 
  13   1  11        6.34        0.89      2.76 o 
  14   1  11       15.12       12.93      7.54 o 
  15   1  11       11.45        4.55      3.50 o 
 -16   2  11        2.39       12.83      5.75 o 
 -15   2  11        2.28        6.84      5.11 o 
 -14   2  11       29.63       23.84      8.89 o 
 -13   2  11      543.81      616.97     40.32 o 
 -12   2  11      117.82      111.68     10.01 o 
 -11   2  11       30.11       26.81      8.50 o 
 -10   2  11        2.27       -2.45      2.45 o 
  -9   2  11       34.71       27.23      5.49 o 
  -8   2  11      130.19      129.34     10.03 o 
  -7   2  11      130.75      144.26     18.12 o 
  -6   2  11       10.07        5.90      1.59 o 
  -5   2  11        0.03        0.20      1.46 o 
  -4   2  11        9.83       12.96      2.12 o 
  -3   2  11     2005.05     1993.49     49.35 o 
  -2   2  11      361.04      360.84     17.03 o 
  -1   2  11      124.84      146.13     10.55 o 
   0   2  11       59.05       55.23      6.43 o 
   1   2  11       26.33       23.12      6.06 o 
   2   2  11        0.05       -1.06      2.38 o 
   3   2  11       36.65       36.63      3.64 o 
   4   2  11       60.87       54.46      4.76 o 
   5   2  11       29.52       26.68      4.13 o 
   6   2  11       61.31       56.61      5.34 o 
   7   2  11       29.86       27.10      3.80 o 
   8   2  11        4.68        5.17      2.28 o 
   9   2  11       16.98       13.62      2.99 o 
  10   2  11        4.61        4.75      1.72 o 
  11   2  11        2.17        5.92      2.36 o 
  12   2  11       10.15        6.66      2.77 o 
  13   2  11       35.28       28.24      5.77 o 
  14   2  11       11.36        6.57      4.31 o 
  15   2  11       18.24        9.22      4.14 o 
 -15   3  11       93.53       75.21     14.95 o 
 -14   3  11        9.36       10.33      5.99 o 
 -13   3  11       80.11       77.14     14.73 o 
 -12   3  11      244.07      290.51     27.22 o 
 -11   3  11       19.05       33.90      9.38 o 
 -10   3  11       46.37       40.33     10.00 o 
  -9   3  11       24.39       22.48      7.75 o 
  -8   3  11       48.29       49.61     10.50 o 
  -7   3  11        0.08        6.19      2.84 o 
  -6   3  11        0.09        2.34      2.65 o 
  -5   3  11        0.07        0.81      1.69 o 
  -4   3  11        0.10        0.66      1.25 o 
  -3   3  11      199.03      183.70      8.81 o 
  -2   3  11        1.19        2.14      2.02 o 
  -1   3  11        1.08        3.88      2.03 o 
   0   3  11      131.75      144.51     10.45 o 
   1   3  11      111.46      128.43     15.85 o 
   2   3  11       83.72       99.73     14.18 o 
   3   3  11        1.53       -4.04      4.31 o 
   4   3  11      141.47      127.80     16.32 o 
   5   3  11       25.32       23.69      7.74 o 
   6   3  11      184.75      169.45     19.24 o 
   7   3  11        0.45       -0.47      3.93 o 
   8   3  11      134.65      131.41     12.16 o 
   9   3  11       23.43       20.68      4.90 o 
  10   3  11        9.45        3.87      3.18 o 
  11   3  11       12.46       18.69      5.15 o 
  12   3  11       33.16       33.49      6.51 o 
  13   3  11       18.92       19.28      7.48 o 
 -13   4  11       54.90       44.92     11.22 o 
 -12   4  11        7.46       11.01      7.00 o 
 -11   4  11       65.94       61.40     12.81 o 
 -10   4  11        5.07       -2.63      5.58 o 
  -9   4  11       56.08       48.26     14.59 o 
  -8   4  11       13.50       21.63      4.87 o 
  -7   4  11        1.99        2.13      3.77 o 
  -6   4  11        0.32       -0.98      2.85 o 
  -5   4  11       18.19       18.98      3.99 o 
  -4   4  11       13.72       13.50      9.49 o 
  -3   4  11      268.17      272.97     18.93 o 
  -2   4  11        0.21       -0.33      2.42 o 
  -1   4  11        4.01       -1.02      3.42 o 
   0   4  11      253.89      226.00     22.38 o 
   1   4  11       71.27       69.18     12.23 o 
   2   4  11       51.02       36.56      9.10 o 
   3   4  11       62.95       67.72     12.77 o 
   4   4  11       14.61       26.90      8.66 o 
   5   4  11       39.24       30.72      8.43 o 
   6   4  11       21.13       17.17      6.65 o 
   7   4  11        0.16       -3.05      3.46 o 
   8   4  11       18.14       20.72      5.70 o 
   9   4  11      274.20      269.45     21.22 o 
  10   4  11       12.61       14.85      5.83 o 
  11   4  11       11.54       23.94      6.28 o 
 -10   5  11        9.83        4.00      3.68 o 
  -9   5  11       77.02       89.35     10.24 o 
  -8   5  11       16.01       26.70      5.97 o 
  -7   5  11       13.64       10.22      3.45 o 
  -6   5  11       24.00       14.65      5.78 o 
  -5   5  11        8.25        0.58      2.39 o 
  -4   5  11       40.36       47.37      7.09 o 
  -3   5  11        6.11        7.48      3.40 o 
  -2   5  11        2.44        2.92      4.14 o 
  -1   5  11       73.23       60.69     12.14 o 
   0   5  11       39.43       36.17      8.79 o 
   1   5  11      275.18      269.07     25.59 o 
   2   5  11        0.17        4.34      4.54 o 
   3   5  11       23.42       23.90      8.05 o 
   4   5  11        0.74       -1.41      4.20 o 
   5   5  11       23.80       30.75      9.53 o 
   6   5  11       22.85       31.67      9.40 o 
   7   5  11       24.64       11.84      5.91 o 
   8   5  11       31.22       24.68      6.82 o 
  -2   6  11        0.42        4.64      5.04 o 
  -1   6  11        2.18       -2.10      3.32 o 
   0   6  11      175.91      185.96     22.04 o 
 -16   0  12        4.35        9.21      6.42 o 
 -15   0  12       93.42       87.15     13.98 o 
 -14   0  12      131.77      123.68     16.19 o 
 -13   0  12        4.66        5.25      3.90 o 
 -12   0  12       95.14      116.59     15.57 o 
 -11   0  12        3.07       10.82      4.88 o 
 -10   0  12      389.47      372.50     27.13 o 
  -9   0  12       36.99       32.72      7.68 o 
  -8   0  12       18.45       23.74      7.01 o 
  -7   0  12        0.00       -4.38      4.38 o 
  -6   0  12       33.43       26.96      6.75 o 
  -5   0  12       27.12       10.37      4.45 o 
  -4   0  12       58.64       42.48      8.35 o 
  -3   0  12       66.45       61.34     10.33 o 
  -2   0  12       22.71       18.36      6.06 o 
  -1   0  12       29.81       29.02      6.92 o 
   0   0  12        0.15        4.24      4.25 o 
   1   0  12        1.57        0.95      3.33 o 
   2   0  12      504.29      478.98     30.65 o 
   3   0  12        0.55        3.72      2.39 o 
   4   0  12       89.34       86.09      8.05 o 
   5   0  12        2.61        6.16      3.22 o 
   6   0  12        4.02        2.36      5.17 o 
   7   0  12        8.26        4.53      1.86 o 
   8   0  12      293.49      291.86     22.23 o 
   9   0  12       37.47       37.55      6.16 o 
  10   0  12      129.04      128.04     16.11 o 
  11   0  12     1614.68     1712.03     70.70 o 
  12   0  12       37.33       37.83      9.15 o 
  13   0  12       30.58       39.14      9.19 o 
  14   0  12      117.71       97.31     15.01 o 
 -16   1  12        0.03        1.33      4.22 o 
 -15   1  12       10.06        8.66     11.43 o 
 -14   1  12        5.90        6.03      2.75 o 
 -13   1  12       37.43       37.03      6.16 o 
 -12   1  12      163.81      199.26     14.17 o 
 -11   1  12      259.36      269.53     16.61 o 
 -10   1  12      197.86      191.09     13.41 o 
  -9   1  12        0.35       -2.47      2.90 o 
  -8   1  12       83.43       82.02     12.41 o 
  -7   1  12        8.08        8.45      3.75 o 
  -6   1  12      100.45       91.67      8.77 o 
  -5   1  12        8.57       10.28      3.52 o 
  -4   1  12       25.60       31.07      4.97 o 
  -3   1  12        0.75        7.10      3.30 o 
  -2   1  12     1196.59     1233.05     37.61 o 
  -1   1  12       49.40       40.77      5.98 o 
   0   1  12       85.80       75.94      5.62 o 
   1   1  12       22.45       18.50      3.02 o 
   2   1  12      238.67      244.06     12.56 o 
   3   1  12        0.04        1.17      1.55 o 
   4   1  12       12.17       13.02      2.44 o 
   5   1  12       22.15       19.59      2.90 o 
   6   1  12        6.17        6.87      2.09 o 
   7   1  12        2.00        1.08      1.96 o 
   8   1  12       74.74       73.96      6.78 o 
   9   1  12       78.35       80.00      7.46 o 
  10   1  12        9.70       13.83      3.46 o 
  11   1  12      360.27      335.82     19.07 o 
  12   1  12       60.08       61.29      9.45 o 
  13   1  12      172.37      198.75     15.26 o 
  14   1  12        1.68        1.40      4.69 o 
 -15   2  12        0.05       -1.30      4.75 o 
 -14   2  12      111.84      107.35     17.01 o 
 -13   2  12      534.45      606.25     41.20 o 
 -12   2  12       91.64       85.16     14.33 o 
 -11   2  12      149.74      135.90     17.91 o 
 -10   2  12       23.84       16.62      4.10 o 
  -9   2  12       42.16       37.43      5.82 o 
  -8   2  12       90.57       89.48      8.73 o 
  -7   2  12      283.14      285.75     15.92 o 
  -6   2  12       93.43      101.40      9.13 o 
  -5   2  12      426.35      439.94     19.82 o 
  -4   2  12      593.56      597.16     23.73 o 
  -3   2  12      362.32      377.42     27.84 o 
  -2   2  12     1314.22     1282.00     38.57 o 
  -1   2  12       14.58        8.12      3.15 o 
   0   2  12       50.85       51.86      6.47 o 
   1   2  12       23.58       24.73      4.58 o 
   2   2  12       58.68       52.40      9.78 o 
   3   2  12       21.44       24.55      4.89 o 
   4   2  12       52.54       43.58     10.90 o 
   5   2  12        7.62        4.28      3.13 o 
   6   2  12      141.11      128.60     11.78 o 
   7   2  12        0.39       -1.26      2.40 o 
   8   2  12        0.08        2.78      3.37 o 
   9   2  12      101.80      103.40     14.17 o 
  10   2  12        3.21        5.63      3.67 o 
  11   2  12       23.38       25.15      6.03 o 
  12   2  12        7.35        9.49      6.19 o 
  13   2  12       19.52       28.97      9.79 o 
 -14   3  12      205.02      168.78     21.93 o 
 -13   3  12       84.48       81.81     15.00 o 
 -12   3  12      347.21      312.40     29.42 o 
 -11   3  12       39.77       33.23      9.27 o 
 -10   3  12        1.30        0.83      3.65 o 
  -9   3  12       60.80       64.86     12.48 o 
  -8   3  12        6.49        5.64      5.26 o 
  -7   3  12      101.55       95.37     15.13 o 
  -6   3  12      123.63      153.34     18.71 o 
  -5   3  12        0.18        0.53      3.06 o 
  -4   3  12       71.92       66.02     11.98 o 
  -3   3  12      210.49      228.68     16.92 o 
  -2   3  12      172.75      177.16     11.87 o 
  -1   3  12       18.53       19.10      3.70 o 
   0   3  12        1.65       -1.08      2.04 o 
   1   3  12       51.36       59.45      7.15 o 
   2   3  12      146.73      184.04     20.20 o 
   3   3  12       65.83       61.86     11.86 o 
   4   3  12       44.14       32.85      8.56 o 
   5   3  12        0.01       -1.30      3.32 o 
   6   3  12       88.36       56.29     11.65 o 
   7   3  12       13.90       16.02      4.76 o 
   8   3  12        7.07        3.76      4.57 o 
   9   3  12        2.50       -1.16      3.80 o 
  10   3  12        0.02        1.70      4.89 o 
  11   3  12        6.97       12.26      4.56 o 
  12   3  12       16.77       25.65      6.47 o 
 -11   4  12        1.13       -3.35      6.43 o 
 -10   4  12       36.33       28.79      8.48 o 
  -9   4  12       67.53       77.41     14.41 o 
  -8   4  12       42.12       39.63     10.23 o 
  -7   4  12        3.06       -1.19      4.10 o 
  -6   4  12        7.10       17.30      7.45 o 
  -5   4  12      137.24      139.25     18.23 o 
  -4   4  12        3.75        2.64      3.32 o 
  -3   4  12        2.77        3.62      3.22 o 
  -2   4  12       30.08       35.47      8.59 o 
  -1   4  12       12.07        6.00      4.66 o 
   0   4  12       23.85       35.44      8.82 o 
   1   4  12      289.80      320.90     27.97 o 
   2   4  12       71.85       66.16     12.99 o 
   3   4  12        8.54       16.06      5.99 o 
   4   4  12      156.69      152.34     19.07 o 
   5   4  12        0.37        3.01      3.92 o 
   6   4  12        1.42        3.63      4.34 o 
   7   4  12       67.49       78.99     19.35 o 
   8   4  12       36.35       37.93      7.18 o 
   9   4  12       13.04       17.73      5.72 o 
  10   4  12       32.08       22.72      5.77 o 
  -8   5  12      104.84      121.04     18.44 o 
  -7   5  12      142.89      150.23     20.44 o 
  -6   5  12       44.47       41.11     10.08 o 
  -5   5  12       19.25       27.80      9.00 o 
  -4   5  12        3.04       -6.41      6.41 o 
  -3   5  12        0.02       -4.62      4.62 o 
  -2   5  12        1.50       -2.00      4.11 o 
  -1   5  12       75.05       91.08     15.38 o 
   0   5  12       16.92       27.40      8.99 o 
   1   5  12      167.96      136.41     18.83 o 
   2   5  12        9.58       14.42      6.70 o 
   3   5  12       91.86       74.47     13.31 o 
   4   5  12        2.29       -3.62      5.35 o 
   5   5  12       21.12       13.40      5.82 o 
   6   5  12      114.74      118.37     17.65 o 
 -15   1  13        0.01        1.92      4.65 o 
 -14   1  13       16.47       16.58      4.73 o 
 -13   1  13       88.70      102.71     10.60 o 
 -12   1  13        3.72       -0.40      2.00 o 
 -11   1  13       46.55       50.02      7.14 o 
 -10   1  13       81.54       67.78      8.30 o 
  -9   1  13        5.50        7.93      2.86 o 
  -8   1  13       28.41       18.60      4.29 o 
  -7   1  13      127.57      129.91     11.11 o 
  -6   1  13       35.44       33.79      5.67 o 
  -5   1  13      213.35      226.27     14.52 o 
  -4   1  13       97.70      115.32     10.31 o 
  -3   1  13      448.28      481.42     22.12 o 
  -2   1  13      516.42      542.51     23.59 o 
  -1   1  13      169.68      174.37     12.77 o 
   0   1  13       53.96       50.54     10.46 o 
   1   1  13        1.11       -1.29      2.02 o 
   2   1  13       14.10       25.74      5.08 o 
   3   1  13      211.89      231.33     15.29 o 
   4   1  13       43.48       42.18      4.14 o 
   5   1  13       13.69       16.91      2.91 o 
   6   1  13       10.27       11.20      2.46 o 
   7   1  13       34.54       34.63      4.12 o 
   8   1  13        7.65        6.99      2.59 o 
   9   1  13       39.98       44.95      5.47 o 
  10   1  13       22.35       30.55      4.78 o 
  11   1  13      420.69      484.77     23.65 o 
  12   1  13      476.65      515.02     34.64 o 
  13   1  13       15.20       23.58      9.29 o 
 -14   2  13       15.67       15.78      6.20 o 
 -13   2  13       14.57       16.85      7.42 o 
 -12   2  13       61.74       91.44     15.05 o 
 -11   2  13       14.35       16.93      7.06 o 
 -10   2  13       11.21        2.32      3.49 o 
  -9   2  13       89.23       92.61     14.67 o 
  -8   2  13        3.91        1.92      2.92 o 
  -7   2  13        0.46        0.40      2.21 o 
  -6   2  13      147.27      148.89     11.60 o 
  -5   2  13       84.77       94.93      9.19 o 
  -4   2  13        4.15        2.57      4.21 o 
  -3   2  13        6.38        4.04      2.30 o 
  -2   2  13      400.99      406.87     19.89 o 
  -1   2  13       47.22       41.02      6.35 o 
   0   2  13        0.08        1.72      5.29 o 
   1   2  13        0.94        2.64      4.06 o 
   2   2  13       89.51       84.69      9.02 o 
   3   2  13      229.53      228.06     15.18 o 
   4   2  13       20.71       28.90      5.26 o 
   5   2  13      434.91      397.93     21.26 o 
   6   2  13       19.90       17.25      5.31 o 
   7   2  13      164.46      145.33     13.03 o 
   8   2  13        0.68       -2.06      3.19 o 
   9   2  13        0.00       -1.22      3.40 o 
  10   2  13       79.76       82.36     10.57 o 
  11   2  13        0.03       -2.61      3.45 o 
  12   2  13       57.25       51.96     11.49 o 
 -12   3  13      153.19      176.71     22.38 o 
 -11   3  13       14.17        8.96      4.05 o 
 -10   3  13       46.36       37.11     10.28 o 
  -9   3  13       65.81       55.69     12.22 o 
  -8   3  13       15.66       18.86      6.50 o 
  -7   3  13       15.16       17.50      6.77 o 
  -6   3  13       18.29       23.66      8.14 o 
  -5   3  13       43.85       32.97      8.60 o 
  -4   3  13        5.51        4.41      3.36 o 
  -3   3  13       17.35       11.22      5.78 o 
  -2   3  13       22.06       22.31      7.55 o 
  -1   3  13      138.27      140.56     11.14 o 
   0   3  13       78.46       84.72      8.78 o 
   1   3  13      116.18      135.75     11.38 o 
   2   3  13       73.08       88.20     14.58 o 
   3   3  13        6.80       14.74      7.70 o 
   4   3  13       64.56       79.47     14.15 o 
   5   3  13        0.19       -3.14      4.51 o 
   6   3  13        9.32        9.20      4.11 o 
   7   3  13        5.02        4.26      5.36 o 
   8   3  13        0.00       -2.48      2.70 o 
   9   3  13        1.55        3.89      2.72 o 
  10   3  13        4.93       13.12      4.84 o 
  -9   4  13        2.50       13.00      7.42 o 
  -8   4  13      153.03      189.50     22.92 o 
  -7   4  13       42.72       44.85     10.79 o 
  -6   4  13        7.25        7.02      5.30 o 
  -5   4  13        5.79        2.35      4.61 o 
  -4   4  13        1.58        2.50      4.37 o 
  -3   4  13       12.53        7.34      3.48 o 
  -2   4  13        1.25        4.31      5.00 o 
  -1   4  13        0.26        5.51      3.52 o 
   0   4  13        9.78       19.70      8.10 o 
   1   4  13      208.38      189.84     22.07 o 
   2   4  13      210.20      221.42     24.09 o 
   3   4  13       12.86        9.89      5.26 o 
   4   4  13        0.54       -0.48      4.66 o 
   5   4  13        2.20        3.72      5.29 o 
   6   4  13       19.03       24.75      8.24 o 
   7   4  13       16.68       24.06      6.29 o 
   8   4  13        8.10        8.95      4.34 o 
  -4   5  13        0.22       -0.03      3.19 o 
  -3   5  13        6.24        9.70      5.92 o 
  -2   5  13       59.01       52.63     12.09 o 
  -1   5  13      101.68      132.71     19.36 o 
   0   5  13      331.56      371.93     32.60 o 
   1   5  13      112.38      164.84     21.23 o 
   2   5  13       62.18       65.03     13.84 o 
 -13   0  14        0.05       -0.80      4.29 o 
 -12   0  14        1.18       -3.53      3.53 o 
 -11   0  14       27.74       12.93      4.70 o 
 -10   0  14       53.09       70.24     12.01 o 
  -9   0  14      351.08      355.92     28.19 o 
  -8   0  14       19.95       18.39      5.82 o 
  -7   0  14       58.60       63.72     11.27 o 
  -6   0  14       36.76       29.21      8.26 o 
  -5   0  14      456.75      475.78     32.30 o 
  -4   0  14      290.66      317.94     25.83 o 
  -3   0  14       58.31       68.53     11.88 o 
  -2   0  14      229.19      246.69     22.48 o 
  -1   0  14      333.85      319.36     26.25 o 
   0   0  14       31.38       38.15      9.18 o 
   1   0  14      118.40      133.47     16.85 o 
   2   0  14       13.54       14.42      4.05 o 
   3   0  14        0.78        1.63      2.63 o 
   4   0  14      505.91      508.95     22.55 o 
   5   0  14       17.52       10.47      3.07 o 
   6   0  14       37.84       42.53      7.18 o 
   7   0  14       49.61       50.89      7.19 o 
   8   0  14       22.83       32.39      6.36 o 
   9   0  14       29.53       31.60      6.10 o 
  10   0  14       21.96       26.70      7.23 o 
  11   0  14      121.59      140.31     17.79 o 
 -13   1  14        3.42        6.49      3.25 o 
 -12   1  14      176.42      175.60     14.04 o 
 -11   1  14       15.14        8.17      3.57 o 
 -10   1  14       87.00       87.42      9.60 o 
  -9   1  14       36.26       28.02      5.19 o 
  -8   1  14        5.88        3.32      5.67 o 
  -7   1  14        6.24        5.10      3.04 o 
  -6   1  14      104.35      106.30     10.19 o 
  -5   1  14        4.60       -3.35      3.35 o 
  -4   1  14       15.83       19.81      4.59 o 
  -3   1  14      981.67     1074.91     36.87 o 
  -2   1  14       13.39       20.18      6.50 o 
  -1   1  14      176.15      185.38     13.79 o 
   0   1  14       32.99       33.74      5.85 o 
   1   1  14       20.01       22.45      5.26 o 
   2   1  14      100.02      108.37     10.67 o 
   3   1  14       97.30      102.18     10.45 o 
   4   1  14      108.20      108.49      8.66 o 
   5   1  14      100.90      102.54      8.57 o 
   6   1  14        3.48        2.31      1.96 o 
   7   1  14       27.51       32.90      5.07 o 
   8   1  14        0.21        0.67      2.65 o 
   9   1  14        0.17       -3.14      3.14 o 
  10   1  14       68.22       65.05      9.13 o 
  11   1  14       10.93       24.23      7.92 o 
 -12   2  14        3.49       -0.40      3.11 o 
 -11   2  14        2.48       -2.00      4.73 o 
 -10   2  14       49.03       22.30      7.37 o 
  -9   2  14       47.06       46.67     11.06 o 
  -8   2  14       25.36       40.11      9.95 o 
  -7   2  14        0.61       -2.55      2.71 o 
  -6   2  14        0.54        3.01      2.31 o 
  -5   2  14        0.18        6.15      5.56 o 
  -4   2  14       39.34       36.02      6.01 o 
  -3   2  14      145.22      143.88     11.94 o 
  -2   2  14      109.93      111.96     10.63 o 
  -1   2  14       78.63       80.48      8.79 o 
   0   2  14        1.91        2.82      2.12 o 
   1   2  14       42.80       51.70     10.91 o 
   2   2  14       26.72       29.36      5.46 o 
   3   2  14        8.96        5.36      2.87 o 
   4   2  14        0.31        3.39      2.85 o 
   5   2  14      115.00      111.64     10.01 o 
   6   2  14       61.80       59.78     16.78 o 
   7   2  14        1.49        1.92      2.89 o 
   8   2  14       46.14       44.68      7.64 o 
   9   2  14        0.35       -0.15      4.22 o 
  10   2  14       37.46       33.50      8.73 o 
 -10   3  14       68.77       94.34     16.60 o 
  -9   3  14        4.22        2.06      2.96 o 
  -8   3  14       16.94       19.01      7.08 o 
  -7   3  14        0.14        5.29      4.21 o 
  -6   3  14       25.83       21.55      7.81 o 
  -5   3  14        6.63       11.86      6.44 o 
  -4   3  14      111.59       93.62     15.44 o 
  -3   3  14       15.96       12.95      6.39 o 
  -2   3  14        0.29       -1.30      4.90 o 
  -1   3  14      141.19      144.54     19.42 o 
   0   3  14        4.24        5.05      4.02 o 
   1   3  14        1.05       -1.37      2.42 o 
   2   3  14        0.08        9.00      5.75 o 
   3   3  14      196.80      194.95     22.59 o 
   4   3  14       17.67       20.70      7.77 o 
   5   3  14       14.85       -0.55      4.63 o 
   6   3  14        4.40       14.12      5.22 o 
   7   3  14        9.30       19.50      5.75 o 
   8   3  14        8.65       10.13      4.32 o 
  -7   4  14        9.30        7.12      5.83 o 
  -6   4  14        3.78        5.07      5.18 o 
  -5   4  14        9.92        8.28      7.53 o 
  -4   4  14        1.07       -7.04      7.04 o 
  -3   4  14        0.26        8.28      6.16 o 
  -2   4  14       47.80       71.99     13.96 o 
  -1   4  14        8.11       11.17      6.19 o 
   0   4  14       79.45       81.96     15.33 o 
   1   4  14       74.67       85.60     15.66 o 
   2   4  14        4.27        1.54      3.36 o 
   3   4  14       20.33       25.22      8.56 o 
   4   4  14        3.12        5.94      4.80 o 
   5   4  14        3.90       -0.19      3.91 o 
 -11   1  15       30.36       26.23      5.78 o 
 -10   1  15       13.22       14.00      4.11 o 
  -9   1  15       19.33       18.56      4.86 o 
  -8   1  15       10.50        8.62      6.45 o 
  -7   1  15       13.75       13.03      3.99 o 
  -6   1  15        0.81        2.81      2.65 o 
  -5   1  15        9.80        7.93      3.81 o 
  -4   1  15       48.33       46.59      7.14 o 
  -3   1  15      116.66      131.82     11.94 o 
  -2   1  15       22.32       25.96      5.56 o 
  -1   1  15      167.87      187.15     14.51 o 
   0   1  15        4.93        5.34      3.73 o 
   1   1  15        0.02       -2.20      2.94 o 
   2   1  15        1.03        0.76      7.35 o 
   3   1  15      111.72      113.44      9.06 o 
   4   1  15       11.71       13.72      3.50 o 
   5   1  15        0.34        1.65      2.61 o 
   6   1  15       71.23       76.81      7.69 o 
   7   1  15        1.24        1.23      2.55 o 
   8   1  15       37.86       40.90      7.20 o 
   9   1  15        1.26        0.14      3.25 o 
 -10   2  15        1.40       -5.69      6.41 o 
  -9   2  15       24.83       24.26      8.21 o 
  -8   2  15       29.00       41.61     10.96 o 
  -7   2  15       83.97       87.88     15.14 o 
  -6   2  15       16.10       35.49     10.64 o 
  -5   2  15       85.46       77.37      8.90 o 
  -4   2  15      129.73      112.31     10.98 o 
  -3   2  15       13.19        9.36      3.00 o 
  -2   2  15        9.41        9.17      3.56 o 
  -1   2  15       20.82       17.31      5.22 o 
   0   2  15        0.06       -1.16      2.35 o 
   1   2  15        0.14       -1.34      2.07 o 
   2   2  15        0.42        2.62      4.09 o 
   3   2  15        3.24       -2.24      2.65 o 
   4   2  15       16.12       19.58      5.20 o 
   5   2  15       45.31       49.68      8.39 o 
   6   2  15       50.20       38.13      7.04 o 
   7   2  15       21.09       23.45      5.81 o 
   8   2  15        1.41        1.08      3.96 o 
  -7   3  15      104.81      129.42     18.81 o 
  -6   3  15      125.26      164.63     21.58 o 
  -5   3  15        9.25        0.39      4.07 o 
  -4   3  15       18.27       22.20      8.38 o 
  -3   3  15      184.99      223.30     24.90 o 
  -2   3  15      184.29      192.41     23.06 o 
  -1   3  15       70.15       65.73     13.63 o 
   0   3  15       27.94       34.40     10.82 o 
   1   3  15        7.08       12.35      7.00 o 
   2   3  15        2.76        7.13      5.48 o 
   3   3  15        0.01       -0.39      3.34 o 
   4   3  15       77.75       65.38     13.04 o 
   5   3  15       24.36       14.94      6.85 o 
  -9   0  16       14.38       15.97      6.87 o 
  -8   0  16      122.30      148.31     19.08 o 
  -7   0  16       10.49       20.12      7.06 o 
  -6   0  16        1.52       -2.35      5.10 o 
  -5   0  16       55.07       39.89      9.84 o 
  -4   0  16      272.99      290.54     26.77 o 
  -3   0  16      610.85      710.27     43.67 o 
  -2   0  16      862.26      912.99     50.60 o 
  -1   0  16        0.06       -0.42      3.36 o 
   0   0  16      420.74      446.25     33.76 o 
   1   0  16      285.75      316.24     28.19 o 
   2   0  16       21.85       31.80      9.51 o 
   3   0  16       96.96      104.48     16.48 o 
   4   0  16        3.53       11.83      6.79 o 
   5   0  16       75.12       77.25     14.23 o 
   6   0  16       23.13       21.56      7.39 o 
   7   0  16       32.23       29.50      9.07 o 
  -8   1  16        4.17        1.43      3.00 o 
  -7   1  16        0.63       -2.68      2.93 o 
  -6   1  16       22.64       30.89      6.19 o 
  -5   1  16        0.60        7.91      3.88 o 
  -4   1  16        1.29       -2.88      2.88 o 
  -3   1  16      250.55      259.12     17.66 o 
  -2   1  16       44.82       53.96      8.08 o 
  -1   1  16      161.28      170.03     14.26 o 
   0   1  16       70.73       83.63     10.07 o 
   1   1  16        8.92        7.46      2.98 o 
   2   1  16       24.74       39.72      7.23 o 
   3   1  16       77.95       87.36      8.27 o 
   4   1  16        8.54        7.74      2.48 o 
   5   1  16      162.20      154.01     11.13 o 
   6   1  16       28.16       18.53      4.48 o 
  -7   2  16       16.95       20.25      8.64 o 
  -6   2  16       15.87       21.00      8.19 o 
  -5   2  16       16.47        5.10      3.73 o 
  -4   2  16        3.63        6.89      4.65 o 
  -3   2  16      136.09      147.44     20.35 o 
  -2   2  16      180.02      197.33     15.30 o 
  -1   2  16      151.71      158.50     13.64 o 
   0   2  16       14.06        9.52      4.45 o 
   1   2  16      176.49      183.19     15.03 o 
   2   2  16       20.37       25.03      5.97 o 
   3   2  16       81.58       84.21     10.10 o 
   4   2  16       34.58       33.84      5.31 o 
  -3   1  17      141.29      186.89     15.59 o 
  -2   1  17        0.21        0.09      2.63 o 
  -1   1  17       85.15       92.70     10.88 o 
   0   1  17       11.53        4.94      3.75 o 
   1   1  17       12.87       12.40      4.65 o 
                                                 
